# Supplementary material for: Drug library screening identifies histone deacetylase inhibition as a novel therapeutic strategy for choriocarcinoma
Source: Cancer Med. 2022 Sep 15;12(4):4543–56. doi: 10.1002/cam4.5243 (PMC9972027; doi:10.1002/cam4.5243)
Supplement: Supplementary file 1 — Table S1 [file CAM4-12-4543-s001.xlsx]

## Sheet: primer
Supplementary Table S1. qPCR primer
Gene name	Nucleotide sequence(5'-3')
GAPDH FW	AAATGGGGTGAGGCCGGT
GAPDH RV	ATTGCTGACAATCTTGAGTGA
GPX4 FW	ACAAGAACGGCTGCGTGGTGAA
GPX4 RV	GCCACACACTTGTGGAGCTAGA
NRF2 FW	CACATCCAGTCAGAAACCAGTGG
NRF2 RV	GGAATGTCTGCGCCAAAAGCTG
SLC3A2 FW	CCAGAAGGATGATGTCGCTCAG
SLC3A2 RV	GAGTAAGGTCCAGAATGACACGG
