# Supplementary material for: Drug library screening identifies histone deacetylase inhibition as a novel therapeutic strategy for choriocarcinoma
Source: Cancer Med. 2022 Sep 15;12(4):4543–56. doi: 10.1002/cam4.5243 (PMC9972027; doi:10.1002/cam4.5243)
Supplement: Supplementary file 2 — Table S2 [file CAM4-12-4543-s005.xlsx]

## Sheet: JAR DEG
Supplementary Table S2. Significantly differentially expressed genes in vorinostat treated JAR cells.
ensembl_transcript_id	hgnc_symbol	control-1	control-2	control-3	vorinostat-1	vorinostat-2	vorinostat-3	log2FoldChange	pvalue	padj
ENST00000546543	PMEL	0	0	0	172.678	221.405	239.528	10.0579	6.71059e-17	6.5022e-15
ENST00000566918	CMC2	0	0	0	158.545	143.22	331.67	10.047	1.02664e-15	8.62126e-14
ENST00000465168	TKTL1	0	0	0	61.1897	203.587	201.92	9.62231	2.64837e-13	1.7461e-11
ENST00000612580	TSTA3	7.80368e-08	1.8849e-05	6.51657e-06	201.517	134.95	116.188	9.57158	8.53582e-15	6.69796e-13
ENST00000533408	PTP4A2	0	0	0	109.364	252.442	28.4513	9.37977	1.42813e-10	6.30616e-09
ENST00000311528	RPL13	0	0.000398645	3.66493e-06	140.126	105.198	120.607	9.26206	2.97651e-14	2.16526e-12
ENST00000619362	IFI27L2	0	0	0	96.5932	19.4063	236.79	9.18689	1.15097e-09	4.17367e-08
ENST00000676240	IGHMBP2	0	0	0	4.17672	185.921	92.0538	8.91237	2.80759e-07	6.04263e-06
ENST00000589121	FXYD1	0	0	0	133.223	50.1992	102.404	8.89279	1.09663e-11	5.80223e-10
ENST00000615057		0	0	0	18.7598	115.559	138.002	8.84575	2.4766e-09	8.28986e-08
ENST00000602725	PTP4A2	0	0	3.69734e-06	125.621	69.1108	66.3239	8.77386	1.14476e-11	6.02143e-10
ENST00000512333	SEPTIN11	0	0	0	75.1579	106.8	56.4753	8.65373	2.91316e-11	1.43164e-09
ENST00000638139	SMARCA2	3.55871e-06	0.0132199	1.33443e-07	109.862	35.1635	65.1795	8.45235	8.74329e-10	3.22921e-08
ENST00000556464	CDK2	0	0	0	46.8997	52.6532	88.9885	8.30572	4.39324e-10	1.75239e-08
ENST00000526496	CKAP5	7.30831e-06	0	0	86.8817	6.81736	93.3845	8.27215	6.99934e-07	1.381e-05
ENST00000300873	GNG8	0	0	0	72.6555	72.6576	35.007	8.25636	1.47111e-09	5.2083e-08
ENST00000504431	UBE2B	0	0	0	29.3984	85.9646	55.603	8.17914	8.93786e-09	2.67722e-07
ENST00000476654	MGLL	0	0	0	60.4402	54.5453	52.2388	8.13314	4.73189e-10	1.86571e-08
ENST00000553970	SEC23A	0	0	0	0	69.7968	88.7958	8.06608	0.00060461	0.00505772
ENST00000586963	CAPNS1	0	0	0	115.514	34.4155	0	7.97624	0.00103869	0.00793966
ENST00000430450		0	0	0	49.4229	49.2227	49.8506	7.95858	2.2328e-09	7.57981e-08
ENST00000392221	EEF1B2	0	0	0	24.7661	98.7326	20.5815	7.95702	8.33073e-07	1.61572e-05
ENST00000637253	EEF1B2	0	0	0	24.7661	98.7326	20.5815	7.95702	8.33073e-07	1.61572e-05
ENST00000637922	ASAH1	0.399839	5.13016e-07	0.602356	131.942	76.5533	72.5733	7.92423	4.45642e-10	1.76582e-08
ENST00000487471	SLC66A3	0	0	0	110.145	0.00338841	31.5772	7.87675	0.00138539	0.0101025
ENST00000518630	FYN	0.00528899	0	0	57.557	0	72.1879	7.74364	0.00162244	0.0114803
ENST00000410451	RNA5SP203	0	0	0	59.0995	0	69.257	7.72153	0.00172478	0.0120982
ENST00000506457	PACRGL	0	0	0	0	50.3726	64.2891	7.58593	0.00261386	0.0168528
ENST00000416021	SH3BP4	0	0	0	19.42	73.3831	18.0703	7.55675	6.91324e-06	0.000106883
ENST00000496904	NDUFB5	0	0	0	82.8524	0	27.1464	7.50803	0.00370627	0.0223656
ENST00000524229	TDRP	0	0	0	33.424	71.7401	0	7.49443	0.00367694	0.0222335
ENST00000494865	FAM107B	0	0	0.000570792	0	51.0001	55.4586	7.48474	0.00340977	0.02093
ENST00000599999	PIAS4	0	0	0	42.3285	59.5091	0	7.44571	0.00388807	0.0232459
ENST00000526072	CD81	0	0.00420697	4.26039	196.271	140.463	420.658	7.43734	2.48695e-17	2.50084e-15
ENST00000482950	SLC4A2	0	8.15315e-08	0	52.4952	47.4555	0	7.39457	0.00433434	0.0253194
ENST00000456458	NT5C3A	0.00351036	0.123433	1.68032e-08	0	69.2598	24.1207	7.31896	0.00603294	0.0329526
ENST00000629586	YAP1	0	0	0	21.6312	53.2763	13.7119	7.24638	1.97059e-05	0.000269652
ENST00000547137	PMEL	5.13669	0	0	239.124	282.945	275.128	7.21346	1.65855e-26	3.93012e-24
ENST00000556802	PMEL	0	5.85735	0	108.332	414.433	422.628	7.15811	1.22169e-05	0.000176662
ENST00000575750	BAIAP2	0	0	0	37.4405	2.395	46.5959	7.14967	0.000464378	0.00406064
ENST00000566678	NUP93	0	0	0	41.1704	20.578	15.8028	7.03244	2.49397e-05	0.00033234
ENST00000549418	PMEL	17.6973	0	0	923.136	522.863	822.064	6.92986	0.00043848	0.00387238
ENST00000570899	PHF23	0	0	0	43.0414	8.97937	19.6851	6.90551	0.000146933	0.00154754
ENST00000563080	SLC7A6	0	0.0404847	2.05662e-08	15.9832	3.655	50.9673	6.87268	0.000726402	0.00587728
ENST00000566741	SAMD5	0	0	0	21.6001	14.137	27.9904	6.73963	9.25127e-05	0.00103802
ENST00000419074	RCC1	0	0	0	11.0546	4.2274	42.0153	6.55655	0.00217421	0.0145839
ENST00000378482	TSPAN7	0	2.34974	0	85.3567	45.2328	66.4978	6.49322	2.92626e-08	7.68761e-07
ENST00000566474	TMEM87A	1.72834	0	0	42.7413	21.785	127.73	6.48475	3.01412e-06	5.13065e-05
ENST00000471486	EIF3I	2.31029	0	0	0	56.509	92.5124	6.16454	0.00390115	0.0232949
ENST00000465482	PRR20G	0	2.66843	0	72.8757	62.0275	69.7841	5.97706	8.54566e-10	3.1611e-08
ENST00000629528	ERO1A	4.37151	0	0	28.2379	138.164	51.3153	5.71156	3.29462e-06	5.5764e-05
ENST00000613909	ITIH5	0	0	0.609641	16.1546	16.9348	21.0114	5.54028	0.000660074	0.00543993
ENST00000342216	PKN1	0	4.22021e-05	7.84846	103.627	59.4094	97.4264	4.89071	5.16106e-06	8.30663e-05
ENST00000361981	L1CAM	0	0.00229239	5.96101	52.2451	46.289	59.1011	4.5835	9.85424e-05	0.00109584
ENST00000393459	SFXN3	5.89316	15.5496	14.5692	146.364	394.652	404.542	4.55982	2.70474e-19	3.28592e-17
ENST00000549404	PMEL	39.6877	16.9331	37.5444	665.313	721.835	673.49	4.33617	6.40779e-89	2.19082e-85
ENST00000430939	SLC1A6	139.235	221.014	121.212	3041.82	3828.22	3599.01	4.33081	2.09655e-84	6.27209e-81
ENST00000404484	TPM1	16.064	0	28.4786	476.418	264.722	184.157	4.29477	0.00140392	0.0102345
ENST00000589273	INO80C	0	0	14.3994	91.6046	114.154	56.0435	4.10711	0.00153413	0.0109425
ENST00000441281		16.6704	0	0	133.965	82.0426	80.0783	4.07332	0.00135744	0.00994417
ENST00000559805	PARP16	17.995	23.7023	18.7923	301.169	390.348	403.954	4.05709	3.45201e-53	4.34826e-50
ENST00000548493	PMEL	204.655	252.109	210.267	4108.33	3773.82	3979.19	4.04103	0	0
ENST00000550590	PMEL	15.3568	23.0544	11.5298	216.147	289.219	300.578	3.90108	1.36552e-35	6.95338e-33
ENST00000380118	ECI2	5.97541	11.2607	11.4169	169.119	130.091	151.034	3.89195	5.00581e-26	1.11966e-23
ENST00000369915	TKTL1	133.365	213.491	145.842	1460.6	3184.77	3010.38	3.84741	2.12196e-19	2.60435e-17
ENST00000643795	PRPS1	16.2939	0	0	115.143	41.3041	79.9682	3.82615	0.00520883	0.0293048
ENST00000574018	NXN	0.840639	6.8956	0	40.6269	34.8626	37.7154	3.69982	0.00115006	0.0086121
ENST00000375511	SPANXN5	11.1899	5.46526	5.53146	107.544	104.085	90.6329	3.68301	6.9423e-17	6.6996e-15
ENST00000289373	TMSB15A	11.616	16.987	19.7471	275.98	169.295	232.773	3.6727	4.02805e-29	1.14394e-26
ENST00000283147	BMP6	7.07971	8.10688	6.97475	95.756	109.268	94.1344	3.65806	7.8459e-18	8.53527e-16
ENST00000563566	ARPP19	0	17.4978	0	62.7133	67.3614	107.873	3.64951	0.0085339	0.0433358
ENST00000346279	XAGE3	114.702	106.224	81.0879	1273.63	1297.78	1413.84	3.61487	2.67998e-188	3.20699e-184
ENST00000422957	KRT223P	3.99669	7.68754	7.91107	117.795	56.2688	60.3534	3.42697	9.7385e-09	2.88098e-07
ENST00000270631	PTH2	20.6244	24.411	10.2148	210.422	212.539	206.628	3.41081	1.39681e-31	4.84491e-29
ENST00000268151	MFGE8	14.3163	6.99713	1.15803e-08	107.655	62.8201	55.7121	3.34794	0.000194715	0.00194902
ENST00000231121	HAND1	11.6662	10.132	19.1856	143.702	133.737	145.647	3.26044	2.84472e-23	5.0808e-21
ENST00000619981	PDE4DIP	11.2574	0	14.3635	143.437	36.4051	74.5423	3.23878	0.000958663	0.00742273
ENST00000449260	PMEL	57.3917	70.3614	64.2622	646.251	554.694	682.066	3.18886	1.46625e-92	5.84861e-89
ENST00000394199	NEK6	0.00141893	17.5209	12.8297	123.16	40.667	149.303	3.17674	0.00115578	0.00864686
ENST00000221891	APLP1	0.0410805	23.0332	10.9653	107.509	83.7659	125.158	3.07092	0.000791097	0.00631953
ENST00000432072	FN1	10.9862	10.9759	7.5221	55.7716	75.1247	136.849	3.04557	9.52921e-09	2.8366e-07
ENST00000353334	CD74	6.31268	4.69578	3.61578	45.3975	48.2183	40.083	3.04517	5.90359e-07	1.18532e-05
ENST00000550762	PMEL	4.35865	20.783	34.433	133.589	180.135	206.38	3.00943	4.41339e-07	9.06658e-06
ENST00000308868	LEP	27.5425	21.5994	20.7896	162.255	205.944	230.85	2.97107	1.50162e-26	3.66717e-24
ENST00000268150	MFGE8	11.1007	17.9693	13.1067	129.975	105.219	115.295	2.94491	2.71947e-17	2.71187e-15
ENST00000250383	DHRS2	30.4287	29.9912	18.8797	332.4	148.725	144.295	2.87265	9.02e-12	4.81865e-10
ENST00000591165	APLP1	28.6677	84.6826	46.516	424.285	279.275	548.18	2.82257	1.99584e-12	1.15938e-10
ENST00000472475	GOLGB1	17.5805	15.139	0	37.6367	56.5308	151.586	2.79803	0.00759016	0.0394645
ENST00000484067	FYN	13.2784	7.94125	0	67.2051	29.8227	54.9129	2.75817	0.00651597	0.0349735
ENST00000456859	PTGES3	25.6513	38.5531	29.8533	351.594	129.238	202.275	2.72164	3.55455e-11	1.73615e-09
ENST00000456764	IGFBP2	53.2883	57.419	158.916	702.982	715.144	491.141	2.71335	3.33119e-11	1.63372e-09
ENST00000373156	AK1	26.9689	9.63686	2.99375	144.017	48.5871	86.2943	2.71166	0.00030527	0.00285726
ENST00000309276	PPM1J	18.5258	29.4322	33.5171	208.885	170.866	189.551	2.68188	9.15424e-23	1.57618e-20
ENST00000597131	CRLF1	41.0516	28.8957	32.5323	242.211	241.017	220.948	2.66824	1.77917e-35	8.87102e-33
ENST00000551722	METTL25	13.4229	25.1009	21.3345	178.769	121.772	104.208	2.66134	1.84974e-11	9.41913e-10
ENST00000392386	CRLF1	78.0355	108.043	85.7177	564.617	616.556	596.221	2.59757	5.761e-56	8.61738e-53
ENST00000233121	MAPRE3	12.5454	21.3397	7.36899	65.8611	105.652	85.5003	2.54606	5.42637e-07	1.09226e-05
ENST00000358506	PPP1CB	33.5909	17.6905	13.5331	169.076	141.137	97.4509	2.53121	9.38151e-10	3.4384e-08
ENST00000556593	MIA2	9.33532	14.9846	19.0685	90.9656	62.47	115.551	2.52052	5.46755e-08	1.37021e-06
ENST00000652533	APLP1	47.6187	35.7192	37.3896	278.657	254.083	209.236	2.51278	1.21458e-27	3.19435e-25
ENST00000486457	GRAMD1C	7.41663	11.7078	22.9031	111.416	54.7292	93.5089	2.50185	7.33014e-06	0.000112384
ENST00000467529	TMEM254	25.928	22.2883	26.0355	175.941	120.11	144.07	2.46116	9.82562e-18	1.05451e-15
ENST00000305991	SLN	35.082	62.0436	34.6676	322.26	222.717	239.781	2.45353	2.50498e-16	2.26233e-14
ENST00000451603	MICB	111.95	76.9701	17.401	482.438	391.628	324.825	2.45028	1.37444e-06	2.51102e-05
ENST00000573095	HCFC1R1	21.6303	12.8744	11.8829	85.9039	85.3042	104.209	2.44529	5.18228e-11	2.48552e-09
ENST00000587549	RTBDN	9.43279	39.8393	24.7766	105.479	162.383	173.376	2.44364	2.9695e-06	5.05829e-05
ENST00000019317	RALBP1	56.5145	54.1862	49.7239	379.509	255.834	293.277	2.41778	4.06281e-29	1.14394e-26
ENST00000303991	GPRIN1	9.12615	4.0264	4.7812	36.0143	29.5394	35.1096	2.38799	0.000313409	0.00292202
ENST00000476602	ICA1L	29.8812	31.0855	11.6171	141.424	125.559	141.62	2.37882	2.69628e-11	1.33327e-09
ENST00000270221	EMP3	35.7532	33.8249	24.2878	170.464	178.169	176.581	2.37521	2.48949e-23	4.5137e-21
ENST00000633234	TUBGCP3	2.26988	14.3231	62.9917	93.5614	167.091	186.235	2.36918	0.00772041	0.0399941
ENST00000446046	FN1	7.90076	6.70095	1.93101	27.0293	28.6372	35.6107	2.33253	0.00227652	0.0151142
ENST00000333437	TEX19	62.378	85.4792	62.2043	370.285	352.079	414.797	2.3304	2.36543e-37	1.31655e-34
ENST00000376141	PAGE4	121.816	24.9202	31.1527	365.22	316.23	256.639	2.3257	7.05556e-06	0.000108732
ENST00000494560	ICA1L	133.026	150.39	133.686	655.535	793.752	729.684	2.27829	4.14587e-54	5.51239e-51
ENST00000576655	GFY	21.4544	57.9069	36.3342	204.044	229.171	172.665	2.278	2.56577e-09	8.57635e-08
ENST00000368667	FYN	25.3872	24.4561	25.3282	145.753	103.587	129.306	2.24492	5.09999e-15	4.0686e-13
ENST00000373909	RPA2	30.3856	9.23639	17.7956	117.125	69.4524	103.179	2.24309	2.44472e-06	4.23982e-05
ENST00000458626	C1orf226	5.63103	2.90802	2.92745	23.2316	14.3868	23.7947	2.24071	0.0100275	0.0492488
ENST00000380465	PLIN2	722.546	582.611	625.406	3878.3	2823.58	3123.76	2.23938	3.27639e-73	7.84138e-70
ENST00000529301	GRINA	61.8006	9.79392	3.25397	164.86	77.4398	128.722	2.23744	0.0100659	0.0494066
ENST00000650344	GSK3B	15.7872	13.7005	14.5009	79.2074	66.5643	82.0232	2.23119	9.80618e-10	3.58855e-08
ENST00000508137	KLHL5	4.34428	11.2751	16.2516	49.6651	62.294	43.9882	2.21323	0.000522074	0.00447682
ENST00000576384	NAA38	13.1922	10.8061	13.9071	62.0146	46.4287	82.1119	2.20725	1.69427e-06	3.04237e-05
ENST00000601444	SSBP4	10.7674	41.7205	35.9029	197.845	165.214	81.5526	2.19777	8.2116e-05	0.000935227
ENST00000223095	SERPINE1	35.1378	42.8642	33.1157	179.677	179.422	181.744	2.17522	1.01063e-22	1.72767e-20
ENST00000596360	CRLF1	85.8603	93.6581	112.128	555.837	477.407	390.216	2.17481	1.25943e-26	3.10743e-24
ENST00000251287	HCN2	90.5904	76.4792	76.9848	399.172	366.91	397.682	2.14636	8.16979e-53	9.77638e-50
ENST00000456692	RASA1	61.9961	38.8065	77.1295	271.788	258.624	298.942	2.1136	5.4814e-19	6.52668e-17
ENST00000474226	UFD1	20.6096	16.9658	36.9636	191.245	40.4159	121.058	2.10395	0.000564682	0.00478221
ENST00000481123	FMC1	30.8437	21.4237	20.1743	139.427	85.0138	108.43	2.09796	1.20934e-09	4.37206e-08
ENST00000541682	HES7	24.7016	21.9597	15.8725	117.746	84.2391	88.1414	2.09499	1.69037e-09	5.8974e-08
ENST00000565108	CMC2	48.896	47.5015	77.3147	362.755	154.339	290.035	2.09131	4.89284e-09	1.54486e-07
ENST00000334095	ZNF761	64.6513	4.00654	36.532	182.953	145.211	149.181	2.09117	0.00259033	0.0167191
ENST00000334095	ZNF761	64.6513	4.00654	36.532	182.953	145.211	149.181	2.09117	0.00259033	0.0167191
ENST00000392027	ALPP	289.519	387.771	252.148	1529.52	1350.34	1380.82	2.08225	7.50935e-35	3.32817e-32
ENST00000222275	UPK1A	52.8953	31.069	43.2811	209.379	198.396	168.496	2.07727	4.38646e-17	4.32021e-15
ENST00000257497	ANXA1	354.711	291.51	176.397	1321	1243.43	1153.11	2.07447	4.10691e-22	6.64126e-20
ENST00000461985	CDA	34.9689	36.2675	11.0986	106.406	162.871	99.3733	2.07064	2.10945e-05	0.000286036
ENST00000295453	ALPG	2189.95	3076.76	1990.63	11620.2	10609.4	10739.4	2.06821	6.13026e-34	2.52958e-31
ENST00000523589	CLU	65.8089	16.484	40.0815	146.019	195.589	201.029	2.06753	2.46018e-06	4.26354e-05
ENST00000336811	ANG	45.0433	26.7016	28.9647	190.21	109.497	155.473	2.06169	1.66501e-10	7.21895e-09
ENST00000519472	CLU	220.427	248.915	326.745	1590.34	1082.28	916.645	2.05822	1.00923e-17	1.0783e-15
ENST00000488477	KCNE4	34.1057	42.8348	33.0152	122.671	151.97	215.419	2.04088	5.91905e-11	2.81073e-09
ENST00000567686	RBBP6	33.7737	8.1575	26.5692	119.859	100.474	81.9093	2.03834	5.45178e-05	0.000659643
ENST00000395951	YWHAZ	58.7774	50.5846	39.296	296.262	137.505	227.358	2.03626	3.20044e-10	1.31608e-08
ENST00000376112	ID1	26.2069	30.3617	17.3269	118.432	94.3226	108.279	2.02119	3.5842e-10	1.45886e-08
ENST00000460291	ATG7	21.7856	38.2274	25.9325	150.357	112.695	115.36	2.01925	7.05205e-10	2.66209e-08
ENST00000376568	DDR1	31.6855	29.0385	33.3595	164.232	108.326	138.535	2.01625	5.10199e-13	3.21332e-11
ENST00000432893	PRPSAP2	15.5328	11.8902	19.1169	100.651	54.8708	48.313	2.00831	6.97516e-05	0.000813927
ENST00000368444	FABP7	608.729	751.083	603.388	3114.2	2814.38	2561.81	2.00092	5.49518e-49	5.7181e-46
ENST00000264474	CSTA	20.1406	33.0227	37.5903	192.069	92.2651	109.093	1.98693	2.71655e-06	4.6633e-05
ENST00000374251	CXorf65	24.6072	32.7345	40.5236	169.779	122.141	131.879	1.98263	5.26373e-11	2.51451e-09
ENST00000368678	FYN	14.5447	29.8537	21.8277	114.385	67.9754	102.601	1.96413	2.07023e-06	3.64851e-05
ENST00000523412	FAM83A	81.2787	188.583	127.059	496.2	559.533	628.072	1.96063	5.87201e-11	2.79393e-09
ENST00000479613	ATP6V0E2	20.4711	30.5855	25.3811	156.618	55.4374	111.408	1.96054	3.52307e-05	0.000448736
ENST00000395002	FAM13A	35.0683	28.562	25.5456	147.958	93.6543	128.837	1.93295	1.23325e-10	5.5066e-09
ENST00000494057	NICN1	8.11804	34.967	50.2394	95.3581	150.539	138.683	1.92245	0.0013309	0.0097857
ENST00000661929		96.3223	122.906	37.8949	161.476	591.945	283.986	1.92134	0.000355667	0.00325017
ENST00000333643	BEX5	16.8155	37.2841	20.7645	98.3102	86.655	121.756	1.91023	1.79764e-06	3.21546e-05
ENST00000600233	HNRNPL	41.0045	28.6735	15.0464	160.993	81.0249	100.622	1.90883	2.35597e-05	0.000315355
ENST00000634376	HNRNPL	41.0045	28.6735	15.0464	160.993	81.0249	100.622	1.90883	2.35597e-05	0.000315355
ENST00000335099	RTN4RL2	34.3983	32.3512	18.0284	129.603	99.9134	107.643	1.90122	5.53519e-09	1.72942e-07
ENST00000522098	CLU	123.643	73.7962	96.9074	435.565	378.523	353.555	1.88465	8.82967e-23	1.53131e-20
ENST00000456923	FN1	28.3055	30.4017	10.066	91.9911	88.8361	89.1139	1.88377	1.99809e-05	0.000272791
ENST00000297195	SLC29A4	14.5961	9.71819	12.877	56.8639	47.8414	45.3116	1.87637	4.5476e-05	0.000563343
ENST00000443816	FN1	19.9604	56.1671	28.8027	128.594	151.759	137.559	1.87482	6.24289e-06	9.78461e-05
ENST00000637877		27.9304	32.6859	18.4112	111.614	112.459	86.6646	1.87072	7.10127e-08	1.73552e-06
ENST00000248089	HCFC1R1	226.35	363.861	163.411	963.306	1098.97	913.505	1.86991	1.20952e-11	6.32042e-10
ENST00000485367	DDX56	29.3445	29.4128	33.3968	138.234	138.433	80.8111	1.86762	1.0121e-07	2.38412e-06
ENST00000586317	WDR18	6.61101	35.7341	27.2354	67.9133	116.428	93.5441	1.86352	0.00217725	0.0146002
ENST00000502520	FRYL	27.381	26.008	22.5081	138.969	48.0208	112.182	1.85628	6.52102e-05	0.000771849
ENST00000596951	FCHO1	20.2785	25.6561	48.0822	144.942	119.732	103.251	1.85292	3.74793e-06	6.24223e-05
ENST00000641589		35.5506	31.2593	66.7867	213.844	233.325	68.3923	1.84186	0.000525868	0.00450128
ENST00000219066	NTHL1	61.6572	31.2032	30.3922	92.5888	155.01	221.697	1.83784	1.67514e-05	0.000233359
ENST00000583209		26.1084	22.7008	24.6646	132.149	77.0968	75.2611	1.83019	1.52807e-06	2.76218e-05
ENST00000577089	SMIM36	75.953	63.6808	53.8299	198.65	279.838	255.368	1.81755	2.43435e-15	1.98168e-13
ENST00000550475	PRIM2	23.4402	24.4417	19.2862	113.572	70.0827	66.3872	1.81078	5.41869e-06	8.66881e-05
ENST00000466243	SLC6A8	15.0669	34.3003	25.6293	53.9733	100.706	130.559	1.80871	0.00036149	0.00329457
ENST00000360534	DPP4	46.351	47.5309	23.1014	195.305	110.953	136.236	1.80641	9.09144e-07	1.75049e-05
ENST00000532986	EEF1G	456.849	403.538	492.038	1740.26	1676.35	1677.68	1.80458	8.65465e-94	4.14263e-90
ENST00000433235	DDX59	12.4333	17.6071	9.2096	45.4594	41.2262	60.6532	1.79705	0.000529639	0.0045303
ENST00000284292	NRGN	49.6971	71.6505	41.2758	273.3	165.829	174.173	1.79457	1.8512e-08	5.09837e-07
ENST00000355097	ENTPD2	175.759	153.69	163.475	631.731	568.385	642.375	1.79288	4.09748e-64	8.91501e-61
ENST00000530163	POLD3	16.7451	34.2436	30.8292	64.3334	129.568	113.227	1.79011	9.07689e-05	0.0010221
ENST00000526961	PICALM	49.8816	10.291	38.4867	116.453	135.749	106.312	1.78354	0.000518737	0.00445458
ENST00000517628	SLC36A1	17.4909	16.9668	24.6184	56.0204	77.1456	85.8388	1.78169	1.24828e-05	0.000179971
ENST00000423128	TECPR1	18.4195	46.4427	20.8674	101.042	117.724	96.3879	1.77095	6.87923e-05	0.000803909
ENST00000536185	HMBS	25.9297	26.3614	19.1659	121.086	68.4004	72.4211	1.76718	1.002e-05	0.000147939
ENST00000489358	NAMPT	31.1711	22.804	16.2233	39.7417	98.5631	115.514	1.76645	0.000887751	0.00695013
ENST00000482231	BCL7B	51.1336	35.5206	28.371	137.653	113.979	169.005	1.76567	2.40004e-09	8.06743e-08
ENST00000335791	ST6GALNAC4	134.29	121.321	95.1866	460.655	373.916	442	1.75868	1.55413e-29	4.48132e-27
ENST00000397558	BICDL1	19.7591	15.9978	24.5201	76.5761	69.4239	75.8299	1.75436	7.2151e-07	1.41889e-05
ENST00000371222	JUN	9.05699	16.3448	9.67705	47.6725	38.3285	41.4056	1.74202	0.00105585	0.00803994
ENST00000260682	CYP2C9	17.6551	31.0868	22.8179	39.1603	113.161	108.255	1.74045	0.00135577	0.00993559
ENST00000300249	MAPRE2	20.8451	21.4193	26.7882	100.71	68.6738	78.667	1.73848	7.57472e-07	1.47868e-05
ENST00000358791	BCAS4	21.1917	22.8121	15.4969	61.8677	64.9949	84.8572	1.73445	6.62277e-06	0.000102724
ENST00000245817	TNFSF9	58.6785	52.2437	53.077	174.34	199.146	212.627	1.73008	4.1301e-18	4.57619e-16
ENST00000323926	FN1	58.8437	53.506	43.4873	189.56	186.542	180.134	1.72981	1.08785e-17	1.15713e-15
ENST00000475302	ITGA6	51.4905	45.1266	29.2517	141.4	152.421	152.279	1.7274	2.27371e-11	1.14321e-09
ENST00000449283	SPANXB1	29.3773	27.9134	38.7812	69.8275	157.511	112.65	1.72701	3.36592e-05	0.000432171
ENST00000219150	CORO1A	41.2925	40.956	36.2144	140.236	144.625	135.461	1.7244	5.63846e-14	3.92283e-12
ENST00000369061	FGFR2	9.35841	34.6921	83.3167	151.684	111.677	198.207	1.72412	0.00937251	0.0466443
ENST00000405140	CLU	117.358	173.149	134.802	472.81	519.095	518.282	1.71516	1.11121e-20	1.54619e-18
ENST00000355295	TDRD7	9.5781	7.98902	10.0976	36.4183	29.8918	32.5207	1.71362	0.00221387	0.0147877
ENST00000633375	GPI	31.5223	38.5494	32.445	108.397	114.991	142.49	1.71298	3.24377e-10	1.33161e-08
ENST00000538098	WDR74	61.3288	100.279	85.1215	277.612	244.864	344.232	1.69665	3.82622e-12	2.17513e-10
ENST00000627049	FARP1	14.8857	14.1556	7.3945	42.1642	42.8098	40.1366	1.69227	0.00152987	0.0109264
ENST00000468640	SDHAF4	57.1395	38.5182	69.44	198.275	175.044	200.822	1.69018	7.27417e-13	4.47539e-11
ENST00000416460	NR6A1	22.6792	41.8565	20.1379	73.0975	111.962	110.726	1.68582	7.20231e-05	0.000835545
ENST00000592633	POLRMT	54.7036	41.8535	28.3107	128.464	154.978	145.915	1.67862	5.9683e-09	1.84547e-07
ENST00000522250	CYRIB	302.118	151.157	140.513	783.899	522.95	708.54	1.66555	1.68515e-09	5.8974e-08
ENST00000457777	BCAN	55.176	42.237	53.2251	179.459	161.926	171.262	1.66389	2.13945e-16	1.9469e-14
ENST00000483530	RAB3IP	48.951	57.4593	82.2256	206.968	200.783	232.237	1.6528	6.94162e-12	3.79301e-10
ENST00000391753	RPS9	36.9602	59.5361	62.5351	198.784	152.613	194.241	1.65076	1.71262e-09	5.94893e-08
ENST00000611921	RPS9	36.9602	59.5361	62.5351	198.784	152.613	194.241	1.65076	1.71262e-09	5.94893e-08
ENST00000619229	RPS9	36.9602	59.5361	62.5351	198.784	152.613	194.241	1.65076	1.71262e-09	5.94893e-08
ENST00000621279	GON7	196.666	79.622	155.105	562.722	408.774	475.496	1.64531	5.8324e-09	1.80812e-07
ENST00000592877	AMH	9.8901	36.1	35.2602	68.6694	74.946	134.057	1.64372	0.00398354	0.0237336
ENST00000603731	HERPUD2	34.9885	36.0299	45.9984	155.432	110.165	128.405	1.63474	1.69039e-09	5.8974e-08
ENST00000332496	SEMA4B	136.895	60.1857	127.511	382.858	321.526	373.036	1.62864	2.60356e-09	8.69052e-08
ENST00000543841	CD163L1	36.9136	21.5704	39.4862	131.704	95.5454	97.6034	1.62798	6.35967e-07	1.26797e-05
ENST00000258930	CIB2	89.0237	89.8805	63.493	246.494	268.717	288.593	1.62461	9.54311e-18	1.02881e-15
ENST00000333775	NAA38	24.0289	24.5871	22.5734	88.1721	66.4479	85.5095	1.62447	6.1317e-07	1.22598e-05
ENST00000557471	PAPOLA	34.5118	45.5815	34.1795	133.708	107.227	139.718	1.61338	1.526e-09	5.37083e-08
ENST00000345330	NPTN	21.9347	55.9081	18.2752	68.8379	90.1934	161.685	1.61153	0.00435901	0.0254449
ENST00000375286	KCTD2	30.2631	12.1525	65.8884	80.9538	139.368	134.969	1.61147	0.00623222	0.0337839
ENST00000601306	RPS11	181.583	155.466	235.267	624.41	662.364	595.096	1.61015	4.74291e-21	6.83808e-19
ENST00000476159	PNISR	42.3502	53.2822	80.6451	217.893	168.681	193.085	1.60274	2.90597e-08	7.6427e-07
ENST00000475046	IVNS1ABP	19.1399	37.9057	32.5248	85.8764	77.032	134.079	1.59624	0.000115813	0.00126391
ENST00000610928		30.1608	32.6053	29.8885	85.0659	97.6656	119.002	1.58835	8.3348e-08	2.01492e-06
ENST00000648544	STK17A	46.2655	26.1103	31.0836	113.171	102.831	115.443	1.58156	2.88058e-08	7.58426e-07
ENST00000565877	ZNF778	60.3776	89.7402	200.749	429.881	449.71	255.952	1.57892	0.00037354	0.00338634
ENST00000520973	TACC1	98.3192	59.1045	83.0425	236.389	296.799	234.048	1.57798	7.35374e-12	3.98184e-10
ENST00000246657	CCR7	85.3162	99.3624	66.9654	279.971	261.524	263.979	1.57341	1.82787e-17	1.88562e-15
ENST00000470356	HMG20B	17.6947	30.7344	36.7705	74.5619	93.2276	108.317	1.56372	6.82743e-05	0.000798684
ENST00000337231	CDR2L	36.2759	26.4581	38.8431	103.209	109.785	105.589	1.55356	1.8547e-08	5.10214e-07
ENST00000368719	S100A6	186.877	201.384	132.407	498.872	574.533	569.17	1.55262	2.27511e-18	2.59287e-16
ENST00000335005	ITM2C	40.6594	27.585	38.2144	125.759	106.439	104.095	1.54523	1.17792e-08	3.38837e-07
ENST00000496819	PPIL2	43.7523	30.1856	45.574	142.463	89.0583	146.558	1.54322	8.36779e-07	1.61897e-05
ENST00000217381	SNTA1	38.087	26.6697	38.142	125.649	106.776	88.0801	1.53537	4.33043e-07	8.91145e-06
ENST00000575521	KDM6B	35.0792	34.338	37.1261	105.706	139.977	82.4849	1.52802	5.28883e-06	8.48376e-05
ENST00000368809	S100A10	506.781	313.137	487.971	1540.95	1165.74	1348.4	1.52696	3.80995e-18	4.24109e-16
ENST00000368408	EFNA3	62.3347	47.7945	48.3445	180.489	152.16	158.008	1.52643	2.93658e-13	1.92551e-11
ENST00000582864	HELZ	79.3525	106.693	69.8497	231.149	255.517	307.72	1.52113	2.4896e-11	1.24392e-09
ENST00000588981	TNNT1	40.9077	53.1711	36.2272	108.001	152.271	142.179	1.51997	1.90762e-07	4.23124e-06
ENST00000379435	TRBV20OR9-2	37.2204	17.3835	30.6533	113.991	43.562	105.081	1.51907	0.0022332	0.0148754
ENST00000413268	LTA4H	105.877	87.6014	91.6854	303.227	257.305	320.243	1.51242	1.09966e-22	1.86654e-20
ENST00000449704	TOP3B	9.72726	8.73901	9.48335	31.7726	27.4614	26.702	1.51094	0.00980813	0.0483796
ENST00000264205	ECE1	21.9116	30.7077	73.0548	163.663	79.8004	148.033	1.50728	0.00346727	0.0212111
ENST00000476166	FXYD4	40.1961	81.0699	78.1101	261.038	172.501	178.959	1.49924	9.76848e-06	0.000144403
ENST00000486347	FAM122B	50.1371	45.5375	45.8293	196.365	103.671	133.707	1.49882	7.65684e-07	1.49349e-05
ENST00000555837	CDKN3	28.2857	51.0334	58.5433	195.493	94.2514	136.38	1.49527	0.000235216	0.00228131
ENST00000455368	TRMT10A	37.7667	23.4553	40.8429	112.498	99.5585	96.713	1.49411	1.00299e-06	1.9021e-05
ENST00000606595	SMDT1	55.8909	78.5492	52.4439	83.9057	209.344	277.024	1.49364	0.000849208	0.00670541
ENST00000462722	KYAT1	21.8224	50.3108	38.6261	86.5712	114.297	137.709	1.48828	0.00020277	0.002017
ENST00000503252	LPCAT1	28.9475	75.062	69.4975	155.197	157.287	218.476	1.48672	0.000129611	0.00139603
ENST00000626080	LPCAT1	28.9475	75.062	69.4975	155.197	157.287	218.476	1.48672	0.000129611	0.00139603
ENST00000518050	CLU	43.3532	81.9198	60.092	154.16	187.88	220.554	1.48602	1.29954e-06	2.39613e-05
ENST00000399075	C4orf3	63.1506	71.9077	128.404	296.347	238.146	263.581	1.48386	4.3802e-07	9.00612e-06
ENST00000358395	RNF24	48.3447	42.5185	17.5798	100.899	94.9945	132.145	1.48322	0.000198372	0.00197901
ENST00000441358	BCAN	49.6017	52.9739	61.402	118.465	172.722	201.701	1.47723	2.26626e-07	4.95327e-06
ENST00000464597	ZC3H13	55.3477	63.4031	44.1822	185.284	110.929	192.713	1.47654	5.10846e-07	1.03301e-05
ENST00000429102	CDH3	63.2235	65.8419	38.4141	201.922	131.78	165.576	1.47069	3.31584e-07	6.98574e-06
ENST00000579408	RPL17	95.3253	17.0677	80.2023	136.822	161.928	268.743	1.47031	0.00725332	0.0380604
ENST00000564223	RSRP1	68.59	54.2836	36.7984	160.625	139.909	174.066	1.46434	1.1548e-08	3.34599e-07
ENST00000431643	EIF3B	9.90178	16.5795	17.7607	32.8226	39.7065	61.5225	1.46319	0.0082206	0.0420572
ENST00000301071	TUBA1A	543.458	347.201	406.156	1728.09	965.173	1143.75	1.46085	7.34085e-11	3.43142e-09
ENST00000579349	DCC	23.3476	22.6522	13.1998	74.4069	46.9641	53.9028	1.45881	0.00113439	0.00851345
ENST00000513063	MXD3	54.0707	47.7365	37.7221	137.316	158.979	116.077	1.45549	5.58746e-08	1.39733e-06
ENST00000270645	RCN3	247.893	210.876	199.689	683.708	643.33	614.619	1.45321	1.27409e-38	7.43727e-36
ENST00000591573	FSTL3	149.68	125.738	123.437	317.662	427.162	429.29	1.45282	6.89554e-16	5.97938e-14
ENST00000594217	NAPA	35.7525	100.003	30.6121	201.049	123.874	172.556	1.44477	0.00282063	0.0179537
ENST00000472900	RFK	76.2812	88.5366	71.3915	247.673	255.197	187.9	1.44274	1.05289e-10	4.79064e-09
ENST00000465351	AKR1B1	22.3343	62.0096	59.4374	108.588	111.724	205.142	1.44118	0.00226982	0.0150899
ENST00000361548	GRHL3	24.398	18.2654	16.3479	50.7228	56.6994	60.6505	1.43906	0.000250302	0.00240196
ENST00000475195	ATG4B	24.9138	35.5521	33.369	60.7382	111.805	100.996	1.43315	0.00027827	0.00263652
ENST00000589050	RPRD1A	44.5338	78.3625	82.7205	195.982	193.665	212.503	1.43038	1.67968e-07	3.74999e-06
ENST00000587223	NPC1	21.5118	49.1238	51.1899	146.759	106.837	103.661	1.42937	0.000341718	0.00314552
ENST00000614328	PTGES3	345.856	302.008	362.484	1031.53	1004.23	890.101	1.42809	7.17181e-35	3.23855e-32
ENST00000447184	PRDX1	25.1297	19.742	13.4906	36.761	49.6376	80.5285	1.42766	0.00593536	0.0325363
ENST00000626119	COPS7A	76.4546	42.9069	55.8409	190.355	154	161.172	1.4264	3.89003e-09	1.24967e-07
ENST00000565744	PLA2G15	42.3179	21.2154	56.9455	84.9121	108.482	154.394	1.42437	0.000929893	0.00722569
ENST00000397046	NUDT1	190.05	116.669	156.051	517.362	352.934	464.387	1.42047	1.34715e-12	7.96081e-11
ENST00000319788	VKORC1	32.929	28.743	30.2717	39.0709	114.701	109.631	1.4198	0.00431257	0.0252292
ENST00000216968	PROCR	170.901	173.794	141.41	487.567	442.497	467.525	1.41538	8.62249e-30	2.51661e-27
ENST00000519618	CHRAC1	31.4081	34.3326	24.7336	116.991	78.0103	62.7926	1.40986	0.000246521	0.00237328
ENST00000339394	SDC3	22.7353	15.5427	16.1015	65.0892	46.9522	44.6748	1.40913	0.00117068	0.00874193
ENST00000649870	NXNL2	33.6078	45.0861	95.674	148.664	180.66	174.119	1.40886	0.000537405	0.00458528
ENST00000394802	CHRNA5	43.9578	40.6412	41.6701	108.406	101.153	155.03	1.40668	3.7817e-07	7.84365e-06
ENST00000548587		35.0224	35.7415	54.1211	93.2883	156.916	106.185	1.40562	9.96871e-05	0.00110762
ENST00000496314	TSC22D1	149.948	256.867	95.386	579.911	421.185	443.226	1.40523	3.54086e-05	0.000450044
ENST00000593036	CDC34	42.1562	55.3511	53.6387	178.194	163.406	90.1494	1.40431	6.82784e-05	0.000798684
ENST00000262288	SCPEP1	497.638	486.687	465.139	1516.73	1254.04	1370.73	1.40424	7.48397e-56	1.05361e-52
ENST00000481304	GDI1	62.7845	163.562	114.031	228.788	371.743	380.655	1.40261	0.00020407	0.00202824
ENST00000575208	NAA38	165.675	121.458	287.733	673.397	448.907	520.729	1.40064	6.14258e-06	9.65269e-05
ENST00000642816	ALDOA	64.5715	51.8335	66.1975	231.056	132.257	157.94	1.39839	3.96646e-07	8.21187e-06
ENST00000375819	LY6G6C	71.1293	83.465	96.3038	189.065	241.297	282.377	1.39705	2.84738e-09	9.4255e-08
ENST00000575042	NAA60	107.474	168.566	188.063	384.935	464.894	473.252	1.39434	9.59429e-09	2.84535e-07
ENST00000436215	MBNL3	197.26	175.123	119.69	439.564	478.608	468.824	1.39254	1.22929e-14	9.4905e-13
ENST00000519115	SDCBP	55.1821	127.233	147.568	329.142	307.03	304.891	1.3868	6.9344e-05	0.000809961
ENST00000480581	CAPN2	49.7527	49.0677	118.431	226.991	202.887	184.106	1.38575	0.000227913	0.00222145
ENST00000674461		75.4315	25.5425	46.2721	115.407	188.802	102.326	1.38521	0.001731	0.0121347
ENST00000553461	PAPOLA	225.848	264.311	273.326	707.6	592.582	858.058	1.38354	2.44059e-17	2.46459e-15
ENST00000379270	SAT1	495.28	827.357	513.918	1739.21	1691.1	1753.34	1.37878	4.56503e-11	2.20272e-09
ENST00000513678	MATR3	55.4428	22.7358	32.5363	111.631	47.8721	150.657	1.37878	0.00702609	0.0371614
ENST00000014930	HEBP1	336.696	252.763	291.756	947.887	714.353	807.957	1.37846	9.57494e-25	2.01015e-22
ENST00000380464	PLIN2	181.083	115.791	91.503	469.209	330.203	281.255	1.37529	1.37079e-06	2.5082e-05
ENST00000430947	TCF19	104.925	92.3424	88.656	297.223	263.68	236.887	1.37411	7.54697e-16	6.50174e-14
ENST00000401510	KLF11	26.4947	56.3426	63.8814	124.498	152.243	131.541	1.36324	0.000338286	0.00311632
ENST00000400033	NDUFV2	37.2979	120.288	98.5908	204.246	275.43	239.059	1.36266	0.0011001	0.00831609
ENST00000598755		26.378	25.1604	55.1032	110.044	85.4178	99.5264	1.36009	0.000741127	0.00596415
ENST00000509725		41.5673	15.1529	24.5305	50.8038	66.6155	106.721	1.35984	0.00748583	0.0390578
ENST00000395961	BCAS1	46.2115	42.6425	35.7617	108.33	125.664	111.042	1.35968	7.78366e-08	1.88931e-06
ENST00000383432	RALBP1	356.461	304.555	330.947	1037.78	805.117	890.854	1.35365	1.10088e-32	4.05344e-30
ENST00000518113	GGH	139.611	161.976	141.691	429.782	377.241	414.599	1.34911	5.68499e-24	1.09725e-21
ENST00000550007	PPP1R12A	75.531	76.6532	182.582	182.022	272.347	476.606	1.34817	0.00280656	0.017888
ENST00000423229	AFDN	35.0888	71.317	60.8111	69.405	175.184	217.993	1.34704	0.00580135	0.0319548
ENST00000589185	FSTL3	184.916	250.687	364.062	530.539	853.562	810.863	1.34233	3.66619e-06	6.13588e-05
ENST00000343631	EXT2	145.669	78.0868	115.468	345.773	292.719	282.388	1.34171	1.39569e-09	4.99298e-08
ENST00000579842	DCXR	140.713	149.61	40.4882	266.453	299.191	337.23	1.34165	0.0014611	0.0105454
ENST00000520631	GINS4	40.5195	109.524	52.9258	226.994	132.51	206.215	1.33982	0.00135568	0.00993559
ENST00000306442	PPIC	31.3031	30.5753	21.8068	82.9778	67.2202	79.4718	1.33719	3.57846e-05	0.000454582
ENST00000463501	STIM2	28.8209	49.3809	54.4215	90.9376	116.839	153.711	1.33512	0.00026131	0.00248665
ENST00000378054	GMNN	221.541	90.0373	138.524	461.581	343.35	410.698	1.33494	2.49658e-06	4.31413e-05
ENST00000482370	RPL11	69.9036	42.9393	131.725	118.606	236.71	311.367	1.33471	0.00513168	0.0289525
ENST00000531659	RPS6KA4	39.1232	25.2513	60.6871	92.1588	111.098	136.636	1.33425	0.000558707	0.00474673
ENST00000468086	RBM39	13.0704	16.8913	18.5121	38.0394	38.7557	57.1567	1.33398	0.00572296	0.0316312
ENST00000235382	RGS2	16.3885	14.3251	12.1317	44.184	33.9895	35.9596	1.33291	0.00621116	0.0337232
ENST00000625464	PHF6	66.1316	55.3004	29.5151	148.247	96.2774	166.209	1.3317	0.000183196	0.00185545
ENST00000370963	GSTA4	273.763	269.264	236.612	767.838	663.544	681.584	1.32963	9.47322e-35	4.12223e-32
ENST00000355852	PCBP4	30.1878	48.2683	58.7699	158.642	125.265	89.4644	1.32849	0.00051319	0.00441646
ENST00000468163	CEP85	104.782	197.071	187.015	231.807	463.875	639.937	1.32698	0.000683156	0.0055971
ENST00000571490	ATP23	24.4733	14.7645	27.0366	61.3179	40.1643	78.1032	1.32612	0.00403693	0.0239702
ENST00000380526	GEMIN8P4	50.7255	54.392	52.403	139.76	129.842	154.497	1.32241	3.00396e-10	1.24384e-08
ENST00000598979	BCL2L12	125.44	122.224	189.098	351.448	384.454	441.835	1.32013	7.03863e-10	2.66122e-08
ENST00000661952	CSNK1A1	82.8942	120.317	118.839	388.676	193.7	291.725	1.31844	7.97513e-06	0.000121033
ENST00000625802	IMPA2	321.353	264.371	442.495	867.821	1078.9	804.513	1.31774	1.32493e-09	4.76121e-08
ENST00000265316	ABCB6	68.0775	54.9675	91.9596	200.169	148.483	232.189	1.31702	1.00476e-06	1.90395e-05
ENST00000560959	TPM1	54.7878	70.1979	99.8366	175.761	180.9	251.295	1.31526	5.80516e-06	9.20098e-05
ENST00000472481	RPL13A	78.6574	39.2189	110.688	208.736	207.815	195.485	1.31446	0.000161136	0.00167381
ENST00000490200	ORC4	59.8975	31.2695	92.4019	171.168	151.016	168.254	1.31324	0.000416339	0.00371246
ENST00000292169	S100A1	34.8383	68.8294	27.4329	147.704	101.43	104.616	1.31304	0.00195907	0.0134191
ENST00000296861	TNFRSF21	294.276	383.74	293.904	905.295	773.427	934.923	1.31104	1.614e-18	1.84822e-16
ENST00000380327	TROAP	72.1221	28.353	34.9455	174.765	97.8107	83.3147	1.30696	0.00445893	0.0258893
ENST00000593029	UQCR11	57.1192	111.501	34.0517	179.26	202.229	163.037	1.30666	0.00214988	0.0144594
ENST00000394938	RPL23A	108.287	76.4111	52.9049	129.578	252.575	242.839	1.30664	0.000231364	0.0022509
ENST00000554671	POLE2	48.4736	47.7904	27.6485	81.3727	94.4964	156.077	1.30508	0.000665304	0.00547549
ENST00000367815	ATP1B1	65.506	72.848	75.2571	166.194	153.997	251.411	1.29949	2.8134e-07	6.04425e-06
ENST00000303921	GPR37	43.9267	36.6022	47.0924	130.238	92.4239	116.973	1.29401	9.22457e-07	1.77327e-05
ENST00000393564	G6PD	66.6387	16.0672	46.5747	120.183	113.091	106.137	1.2939	0.0056619	0.0313527
ENST00000444201	GCNT1	56.1249	45.7347	60.6008	123.161	117.982	190.905	1.29355	4.64548e-06	7.53765e-05
ENST00000436812	IGFBP2	497.969	464.929	447.572	1352.49	1279.53	1069.97	1.28575	1.65736e-26	3.93012e-24
ENST00000395577	CDKN3	159.395	295.466	171.544	430.301	550.149	678.898	1.28524	7.76542e-06	0.00011815
ENST00000432675	EIF3D	248.781	230.839	213.191	623.441	649.849	539.606	1.28245	4.40223e-22	7.02391e-20
ENST00000603664	IGKV2OR2-7D	20.7454	30.2444	46.6347	76.614	74.9506	107.104	1.28086	0.00186921	0.0129107
ENST00000604652	IGKV2OR2-7	20.7454	30.2444	46.6347	76.614	74.9506	107.104	1.28086	0.00186921	0.0129107
ENST00000526771	STIM1	103.234	56.2245	83.6649	214.007	179.846	239.6	1.27909	6.26769e-08	1.54964e-06
ENST00000493615	NECTIN3	80.7369	75.804	81.3359	198.45	184.11	239.722	1.27514	2.28502e-12	1.32095e-10
ENST00000604268	FAM229B	55.4716	33.0407	48.1066	180.032	87.5049	85.6051	1.27448	0.00147508	0.0106239
ENST00000536957	PXN	90.959	85.2711	111.132	328.294	216.41	205.402	1.27251	3.09888e-07	6.58079e-06
ENST00000464842	DMC1	118.343	135.738	131.106	435.168	250.801	321.767	1.27174	2.17022e-08	5.88888e-07
ENST00000465578	FBLN1	69.321	104.568	110.628	217.648	270.787	256.013	1.27167	2.46533e-07	5.34929e-06
ENST00000676425	RAB7A	114.42	100.547	76.842	260.258	238.057	260.513	1.27121	1.44792e-13	9.78902e-12
ENST00000491670	CEP85	61.5412	152.957	155.364	216.329	370.048	386.023	1.26995	0.00130802	0.00965004
ENST00000404922	FBLN2	206.043	178.348	221.095	640.009	504.309	422.587	1.26564	1.62304e-11	8.31782e-10
ENST00000535419	PGRMC1	173.559	127.48	192.365	457.937	412.838	405.105	1.26553	2.93593e-14	2.14225e-12
ENST00000478188	POLR2B	34.6668	25.8982	41.3788	60.5258	94.2149	109.109	1.26552	0.000733406	0.00592193
ENST00000463231	TPRKB	34.7018	28.5224	21.9949	74.5477	74.3894	72.9038	1.2637	9.44386e-05	0.00105617
ENST00000563748	LPCAT4	36.4481	44.4793	58.4841	88.7206	130.709	136.529	1.25885	0.000127386	0.00137578
ENST00000538775	NCEH1	81.2213	47.7996	80.2757	182.623	182.744	171.318	1.25862	6.80035e-08	1.66926e-06
ENST00000464516	HNRNPR	35.845	45.5104	36.4612	108.056	88.8899	106.575	1.25162	3.82373e-06	6.34627e-05
ENST00000634492	HNRNPR	35.845	45.5104	36.4612	108.056	88.8899	106.575	1.25162	3.82373e-06	6.34627e-05
ENST00000368094	IGSF9	34.3489	27.7415	31.3192	84.1395	61.3149	94.1472	1.25002	0.000106304	0.00117243
ENST00000362020	IFI6	1754	2619.17	1624.71	5520.65	4973.93	4964.69	1.24965	3.73076e-11	1.8148e-09
ENST00000361631	ENSA	27.6918	32.2674	22.8663	81.796	63.3351	68.479	1.24837	0.000229901	0.0022385
ENST00000388747	PIP5KL1	44.6089	54.2443	67.9375	142.871	138.869	147.023	1.24808	2.02558e-07	4.46803e-06
ENST00000325214	PCTP	47.8487	34.2468	61.7546	111.368	80.6017	177.56	1.24453	0.00131853	0.00971863
ENST00000472715	PLIN2	98.1906	98.3584	58.7135	267.746	172.485	211.305	1.24163	3.25234e-06	5.51263e-05
ENST00000498738	KMT5C	53.9094	18.6672	34.2902	96.0373	112.896	59.4081	1.24057	0.00906596	0.0454304
ENST00000335766	CDKN2D	47.7223	68.0168	60.5679	179.733	151.563	120.486	1.23965	8.51411e-06	0.000128318
ENST00000554130	PAPOLA	877.099	1018.94	733.249	2479.18	2003.78	2219.07	1.23727	1.08933e-18	1.27798e-16
ENST00000555814	ARHGAP5	40.1132	49.0393	70.2637	166.886	79.2403	162.34	1.23411	0.00135585	0.00993559
ENST00000599275	CERS4	40.8194	44.9309	18.8077	113.575	63.3599	90.0268	1.23338	0.00446371	0.0259107
ENST00000425178	ICA1L	191.584	190.044	177.268	429.346	460.255	525.321	1.22966	6.58643e-22	1.03028e-19
ENST00000456357	BRI3	92.7553	134.649	263.716	318.401	372.406	568.462	1.22903	0.0017177	0.0120591
ENST00000370238	GCLM	78.3114	63.6385	70.4307	203.177	148.568	184.491	1.22866	7.59922e-10	2.85513e-08
ENST00000542344	NAP1L1	188.735	134.966	192.401	367.962	426.757	506.007	1.22797	2.69486e-11	1.33327e-09
ENST00000358994	PTPA	63.0609	46.8132	44.5718	169.277	85.0268	138.242	1.22781	0.000137129	0.00146057
ENST00000489852	SDHAF3	99.4528	25.2331	56.0965	168.926	117.084	162.909	1.22717	0.0057241	0.0316312
ENST00000617122	NDUFB1	493.786	317.177	625.699	1412.39	1057.69	1154.94	1.22681	6.47337e-08	1.59554e-06
ENST00000434937	RFPL4A	39.5175	45.7266	22.2334	113.221	93.9087	65.1525	1.2268	0.00287626	0.0182545
ENST00000252595	SLC27A1	24.3543	16.5385	22.0002	53.4157	44.4806	62.4247	1.22667	0.00202987	0.0138092
ENST00000569978	MAZ	116.485	92.8677	107.713	224.582	330.612	238.552	1.22658	5.44443e-08	1.36584e-06
ENST00000222374	CADM4	43.7797	35.1753	42.0259	113.598	93.0743	98.4449	1.22601	1.87867e-06	3.3479e-05
ENST00000451107	FGD6	24.6583	31.5178	25.5762	56.4691	67.9911	84.839	1.21906	0.00080271	0.00639709
ENST00000475923	PLIN2	45.1982	52.3274	35.9609	148.284	103.614	82.35	1.2187	0.000343191	0.00315543
ENST00000315491	TUBB3	296.487	254.228	281.469	862.283	590.433	633.75	1.21832	3.00188e-14	2.17709e-12
ENST00000566434	GDPD3	57.1564	41.8077	25.5679	65.5129	148.568	94.2284	1.21704	0.00717987	0.037791
ENST00000263119	CABIN1	53.0779	23.2725	21.1034	63.5746	81.2969	94.5282	1.21576	0.00691424	0.0367159
ENST00000673772	ATP7B	79.884	39.7707	58.1166	106.622	157.226	178.162	1.21469	0.000199453	0.00198897
ENST00000593832	COLGALT1	16.6156	27.2687	28.7186	49.8643	56.971	77.4009	1.21453	0.00457851	0.0264042
ENST00000557320	PAPOLA	304.759	342.547	317.908	846.419	736.031	840.722	1.2145	7.03552e-31	2.31842e-28
ENST00000551464	ALG10B	22.5826	29.9405	42.1936	88.1477	70.754	79.8869	1.2142	0.000690818	0.00565049
ENST00000367846	MPC2	236.77	209.015	239.159	572.936	543.168	596.177	1.21288	9.80486e-34	3.97728e-31
ENST00000246024	TMX4	94.2348	83.5281	77.1837	245.662	180.181	210.044	1.20911	1.37891e-10	6.11138e-09
ENST00000252992	CEP85	54.7612	81.3342	103.258	122.626	208.366	268.363	1.20677	0.00112243	0.00844486
ENST00000367816	ATP1B1	93.1149	61.8492	60.2416	215.569	166.793	149.48	1.20559	2.1133e-06	3.71348e-05
ENST00000358460	FAM104B	152.239	163.448	134.588	464.631	276.427	382.296	1.20423	1.01319e-08	2.98996e-07
ENST00000559668	GOLGA2P7	109.291	159.928	122.425	297.256	310.309	366.503	1.20071	3.44286e-09	1.11954e-07
ENST00000614708	CNBD2	57.1604	20.7502	35.7952	106.646	74.641	98.3511	1.1986	0.00270441	0.0173411
ENST00000601501	PTOV1	29.6091	66.9288	28.8902	89.0147	95.3785	131.351	1.19754	0.00576893	0.0318037
ENST00000262120	TWSG1	238.033	145.574	191.36	542.598	395.466	478.927	1.19645	1.15541e-10	5.18809e-09
ENST00000262932	CNPY4	147.814	116.382	113.655	498.468	176.639	260.841	1.19553	0.000774557	0.00619568
ENST00000377384	CBWD5	143.276	88.8678	94.2277	332.956	205.674	262.59	1.19418	1.08675e-06	2.04153e-05
ENST00000456345	MFF	28.326	37.5548	47.2189	89.0005	74.3226	117.753	1.19365	0.000660584	0.00544226
ENST00000416035	RBBP7	123.761	53.4819	110.968	235.214	155.225	317.955	1.19056	0.000920017	0.0071629
ENST00000424946	SLC41A2	49.2455	35.9352	43.9155	93.7549	119.646	101.652	1.19025	1.1393e-05	0.000166218
ENST00000257414	SEMA6A	30.8753	107.286	107.834	211.037	230.461	170.618	1.18903	0.00929333	0.0463176
ENST00000490788	HMGB1	30.852	63.5906	30.3342	87.8433	110.805	110.341	1.18772	0.0030706	0.0192189
ENST00000448110	DSN1	20.3906	50.9684	35.5664	95.8103	61.9937	108.518	1.18768	0.00908155	0.045484
ENST00000622534	GTF3C2	130.632	105.098	80.5458	249.896	251.317	275.21	1.18701	1.68831e-10	7.29824e-09
ENST00000450592	NUSAP1	25.213	21.3665	13.1578	42.7135	53.0357	48.4394	1.18615	0.00855664	0.0434421
ENST00000646160	TINCR	845.11	697.934	677.203	1953.36	1761.73	1715.97	1.1854	6.04106e-37	3.28593e-34
ENST00000325875	RMI1	39.8572	21.819	21.55	79.3309	54.2511	72.2781	1.18479	0.00261825	0.0168765
ENST00000322569	MMP19	183.369	185.472	155.356	449	365.023	468.729	1.18323	4.82055e-17	4.72829e-15
ENST00000443059	QSOX1	111.527	60.5042	74.9058	202.278	187.218	215.227	1.1832	2.02028e-07	4.46047e-06
ENST00000585953	RPRD1A	30.8755	44.9008	58.3705	93.0072	114.222	122.408	1.17994	0.000368621	0.00334809
ENST00000614462	RBIS	99.4572	77.2709	98.7361	310.053	179.348	183.416	1.17979	1.46727e-05	0.000207788
ENST00000507845	UBE2D3	65.9769	82.8206	40.6478	186.978	167.247	109.057	1.17826	0.00085903	0.00676289
ENST00000543155	COPS7A	207.251	101.791	180.507	507.687	343.5	335.103	1.17577	1.92502e-05	0.000264323
ENST00000361157	IFI6	12069.6	18567.6	11148.8	31747.3	34591.1	35992	1.17574	2.06489e-09	7.06996e-08
ENST00000308182	CRYBG2	116.807	83.7524	98.4767	267.424	201.179	257.548	1.17186	1.52014e-10	6.6511e-09
ENST00000400817	GOLGA2P7	43.6927	40.799	43.288	125.164	109.582	75.0176	1.1709	0.000181244	0.00183956
ENST00000649812	ECE1	66.9813	53.7215	46.8659	177.439	118.604	110.533	1.17083	4.2825e-05	0.000534654
ENST00000466186	MPRIP	46.4666	81.4599	79.3948	171.739	169.438	162.092	1.17016	2.58051e-05	0.000341589
ENST00000439806	CPNE1	87.2089	46.567	91.5221	147.772	166.088	233.004	1.16951	0.000148383	0.0015603
ENST00000319017	SLC25A20	45.5436	38.7676	29.9894	101.798	92.8911	81.7308	1.16408	6.63192e-05	0.000781156
ENST00000397519	PSIP1	69.0446	106.895	137.488	196.672	146.064	426.373	1.16359	0.00690871	0.0366956
ENST00000555290	TTLL5	60.2653	40.8669	40.6586	121.45	100.137	121.034	1.16264	4.28864e-06	7.02052e-05
ENST00000612318	ZNF251	77.0714	91.5614	30.3922	149.958	159.347	171.271	1.1622	0.00294185	0.0186164
ENST00000400295	DDX39B	151.101	79.6864	55.9401	305.732	190.497	188.869	1.16095	0.00173743	0.0121727
ENST00000468989	CDK5RAP2	36.8938	73.3341	68.1167	92.6264	146.779	193.424	1.16001	0.0036665	0.0221816
ENST00000589389	GLYR1	63.033	45.99	42.5881	133.276	129.742	101.211	1.15896	1.48716e-05	0.000210231
ENST00000381753	LIMCH1	43.0167	38.2238	33.7942	101.254	75.4038	101.284	1.15797	3.42846e-05	0.000438788
ENST00000381340	ITPR2	24.0992	30.4895	27.602	72.6483	53.1414	71.6513	1.1558	0.000967134	0.00747382
ENST00000579889	NFE2L1	22.7776	52.0302	45.3038	89.9271	88.2825	113.022	1.15346	0.00300923	0.0189177
ENST00000335698	ATP5F1C	183.165	241.386	180.167	509.578	443.111	498.454	1.1501	7.7921e-13	4.76953e-11
ENST00000541448	ZNF664	39.6272	40.6747	46.0867	113.407	119.629	69.9532	1.14999	0.000644272	0.00532989
ENST00000502326	IL6ST	90.7869	141.385	96.8529	349.173	264.74	176.023	1.14968	0.000298208	0.00279993
ENST00000508476	UBE2D3	51.7251	76.8287	50.3903	133.569	134.401	162.434	1.14895	1.32808e-05	0.000189648
ENST00000356082	LAMB3	93.9865	107.409	81.8399	252.794	201.305	223.819	1.14889	4.65555e-10	1.83863e-08
ENST00000527269		100.537	178.566	93.8069	257.747	400.371	234.842	1.14668	0.000853494	0.00673037
ENST00000627880		100.537	178.566	93.8069	257.747	400.371	234.842	1.14668	0.000853494	0.00673037
ENST00000482507	ATG4B	46.2775	113.856	96.8547	149.076	208.048	263.003	1.14428	0.00325863	0.0201573
ENST00000627148	CGA	3311.51	2591.59	2475.93	5598.51	7388.98	6863.18	1.14394	1.9449e-16	1.80918e-14
ENST00000481674	CTNNBL1	146.795	77.1657	219.1	292.726	410.569	345.977	1.14376	0.00106674	0.00810746
ENST00000549275	TROAP	111.079	72.6085	137.441	214.264	190.776	361.62	1.143	0.00032911	0.00304964
ENST00000548909	ERGIC2	76.1273	84.3032	54.703	99.8536	198.469	212.609	1.14262	0.00123388	0.00916239
ENST00000519120	MRPS28	129.715	100.682	78.1209	307.604	143.056	285.526	1.142	0.000334409	0.00309085
ENST00000667651	PPP2R2A	84.6503	135.741	84.8121	364.463	219.656	146.999	1.13971	0.00262697	0.0169282
ENST00000468747	FAM107B	32.0764	16.534	26.9998	50.1539	53.03	77.0277	1.13934	0.00670585	0.0357919
ENST00000354446	CEP63	71.4679	53.8444	41.0417	143.103	130.306	117.748	1.1338	1.37933e-05	0.00019638
ENST00000393484	TES	55.2779	21.4936	37.8963	115.701	64.627	86.9617	1.13316	0.00793488	0.0408926
ENST00000569862	CENPT	22.6566	43.5995	60.5132	82.6734	92.9668	129.685	1.13243	0.00904652	0.045352
ENST00000550205	PXN	34.84	56.369	81.5294	180.109	127.535	104.276	1.13214	0.00431147	0.0252292
ENST00000511805	RGS12	30.4241	31.2042	17.7383	65.4831	70.2041	50.6432	1.13211	0.0050306	0.0284897
ENST00000490574	TFG	108.274	112.416	106.517	367.321	180.168	226.823	1.12742	5.22931e-05	0.000636264
ENST00000494963	MTF2	48.5264	23.0133	47.7197	102.439	93.1556	85.5871	1.12699	0.00132135	0.00973339
ENST00000584707	EPN2	23.0472	24.2149	28.4694	58.3465	74.2567	44.309	1.12678	0.00686075	0.0364885
ENST00000416820	BMI1	98.487	81.9418	74.9764	217.296	205.408	176.309	1.12516	3.97955e-09	1.27671e-07
ENST00000463726	RNF149	64.3571	64.9374	48.241	126.352	142.999	145.946	1.12213	7.09945e-07	1.3996e-05
ENST00000524612	WEE1	145.292	97.3192	152.217	301.395	216.695	408.952	1.12165	2.57951e-05	0.000341589
ENST00000445230	CASTOR3	41.8057	58.4078	74.4269	85.2159	166.196	157.608	1.12059	0.0032208	0.0199615
ENST00000676211	AARS1	131.901	105.964	155.878	283.27	226.841	417.238	1.11905	1.38499e-05	0.000196952
ENST00000467156	AKR1B15	56.8996	75.0294	55.0425	134.284	145.266	159.646	1.11897	1.45381e-06	2.64191e-05
ENST00000525162	PICALM	146.908	285.083	193.812	713.984	322.474	449.526	1.1184	0.0010129	0.00776236
ENST00000392051	LGALS16	49.457	41.4453	55.4158	127.729	108.077	102.635	1.11714	8.83694e-06	0.000132349
ENST00000442191	MBNL3	64.0507	127.914	53.6412	199.207	192.171	188.481	1.11554	0.00150511	0.0107947
ENST00000270792	SH3BGRL3	315.9	539.281	607.237	753.293	1192.31	1496.3	1.11318	0.000277697	0.00263212
ENST00000416500	LCP1	125.528	50.6892	83.7969	212.887	191.374	199.417	1.11294	0.000171795	0.00176462
ENST00000467536	MEIG1	50.8505	59.658	64.6633	154.741	135.087	120.837	1.1123	3.14032e-06	5.33031e-05
ENST00000587329	DNM2	56.9025	74.8579	107.536	120.544	242.233	197.222	1.11222	0.00249877	0.0162862
ENST00000645164	GPSM2	76.4411	67.8006	74.5329	178.109	160.228	172.077	1.11089	3.36866e-10	1.38051e-08
ENST00000467716	C1GALT1	45.1007	45.7955	33.642	82.0953	113.845	94.3264	1.11013	0.000224817	0.00219703
ENST00000197268	FAM234B	373.166	326.826	376.72	942.595	668.951	891.397	1.10459	7.66163e-16	6.57225e-14
ENST00000631796	WASH5P	25.7985	47.2161	40.055	83.7047	80.3676	100.295	1.10419	0.00129795	0.00958167
ENST00000370849	MBNL3	83.0424	132.217	64.7896	261.261	189.647	202.421	1.10411	0.000279106	0.00264339
ENST00000229277	ENO2	51.1223	44.7478	27.4016	117.677	71.5765	95.3281	1.10351	0.00181075	0.0125906
ENST00000542274	CDH3	43.86	52.4408	59.6071	105.962	138.295	116.63	1.10139	4.45904e-05	0.000553518
ENST00000619518	FAM156A	203.885	178.349	181.105	469.884	401.487	430.72	1.10131	2.0817e-21	3.0945e-19
ENST00000297625	MYORG	78.8187	56.9076	73.5646	168.555	152.73	163.323	1.10108	1.36934e-08	3.84653e-07
ENST00000478640	CCT3	74.1839	48.6912	37.6768	107.089	80.3036	185.421	1.0995	0.00610784	0.0332754
ENST00000310380	XXYLT1	125.081	74.5529	102.597	292.062	195.006	209.679	1.09764	6.32296e-06	9.90363e-05
ENST00000601094	ECH1	62.6805	133.042	187.136	250.468	294.654	349.373	1.09739	0.00368407	0.0222654
ENST00000634273	ECH1	62.6805	133.042	187.136	250.468	294.654	349.373	1.09739	0.00368407	0.0222654
ENST00000371485	CEP55	238.616	210.207	232.097	624.841	445.803	501.136	1.09682	1.32902e-13	9.01064e-12
ENST00000575692	HNRNPA1P16	26.2838	32.6646	37.5209	68.0262	80.4703	76.2218	1.09579	0.000902625	0.00704814
ENST00000368077	PEA15	39.1893	41.8405	26.8618	86.8972	96.2336	65.4591	1.09568	0.00175505	0.012271
ENST00000613976	IGKV2OR2-10	142.496	125.129	150.327	406.604	204.551	352.067	1.0926	1.76438e-05	0.000243945
ENST00000253144	ZNF331	84.996	164.849	138.818	241.484	327.981	332.438	1.09248	0.000187036	0.00188477
ENST00000345807	CLTB	200.446	160.839	144.45	490.919	310.796	355.806	1.08964	1.17884e-07	2.73383e-06
ENST00000460299	PPP1R21	103.814	43.017	67.3622	218.957	90.2184	179.571	1.0884	0.00835309	0.0424988
ENST00000325102	MIF4GD	105.353	77.7607	100.314	270.365	217.443	158.49	1.08517	2.30611e-05	0.000309547
ENST00000382464	HEATR5A	253.415	164.782	241.185	538.035	551.717	407.019	1.08406	9.53351e-08	2.25282e-06
ENST00000310054	CYP2S1	68.907	72.7408	72.1603	191.697	154.48	142.701	1.08221	4.20624e-07	8.67079e-06
ENST00000267853	MYZAP	41.1327	19.5364	32.6547	91.6853	67.604	52.7527	1.08159	0.0101419	0.0496983
ENST00000638709	FGFR2	46.7671	45.6041	28.0754	122.578	58.2717	96.4401	1.08085	0.00648373	0.0348326
ENST00000521744	REEP4	72.1388	84.5398	100.279	229.607	207.277	149.488	1.07878	3.53255e-05	0.000449655
ENST00000391627	KIAA0930	233.375	232.456	171.992	533.756	436.494	480.45	1.0775	8.10125e-13	4.93352e-11
ENST00000616417	FMN1	48.0751	49.0899	57.0755	102.685	110.093	138.197	1.07681	1.65505e-05	0.000230963
ENST00000466927	EBNA1BP2	106.319	113.5	103.564	317.339	197.077	222.544	1.07678	1.28059e-06	2.36484e-05
ENST00000450656	POLR2B	23.0857	41.2071	34.5957	59.1642	65.7242	101.72	1.07461	0.00976083	0.0481861
ENST00000535636	HEBP1	95.4096	54.1059	85.6763	234.45	102.218	198.304	1.07306	0.0023933	0.0157482
ENST00000355700	UBAC2	121.459	128.783	78.1314	232.68	221.608	289.701	1.07291	2.4753e-06	4.28663e-05
ENST00000285689	GRAMD2B	115.869	74.6547	69.7676	207.79	172.539	208.045	1.07099	1.11071e-06	2.08002e-05
ENST00000295760	FBLN2	913.238	991.545	868.227	2318.09	1905.04	2063.29	1.06879	2.62401e-26	6.09713e-24
ENST00000555224	PAPOLA	788.054	581.874	703.897	1663.73	1251.17	1772.18	1.06706	2.14167e-14	1.60177e-12
ENST00000574828	WDR45B	52.8659	45.3946	70.1811	175.093	104.388	101.22	1.06575	0.00147189	0.0106041
ENST00000522434	TM2D2	96.5532	58.4594	105.519	193.553	198.9	194.059	1.0657	8.60665e-06	0.000129468
ENST00000645237	ABCC4	31.2857	33.0148	29.3552	72.1432	65.9035	71.6352	1.06493	0.000431821	0.00382486
ENST00000524082	RARS1	41.8309	58.7332	77.6866	155.924	117.009	132.979	1.06265	0.000445082	0.00392633
ENST00000542145	RAP1B	99.0372	97.6862	36.0239	199.802	178.222	143.81	1.06182	0.00584645	0.0321662
ENST00000540097	ERP27	265.267	235.245	304.555	618.709	547.39	648.141	1.06146	3.1107e-17	3.07638e-15
ENST00000474223	SAT1	95.6472	196.439	224.591	253.792	443.137	476.419	1.06036	0.00402752	0.0239301
ENST00000415272	NOP56	47.6311	77.4543	58.6355	134.109	132.498	150.042	1.06031	4.38431e-05	0.000544806
ENST00000418346	MLLT10P1	106.565	165.146	181.735	278.38	458.542	284.457	1.0599	0.000594688	0.00499392
ENST00000651614	IL6ST	386.651	419.855	364.936	863.026	828.02	946.561	1.05949	1.6864e-26	3.95691e-24
ENST00000533873	ACER3	56.4535	99.7496	49.8943	148.229	142.465	175.906	1.05805	0.00104444	0.00796573
ENST00000318596	SLC25A42	56.1525	47.4494	49.6961	100.19	114.99	128.044	1.05777	8.26977e-06	0.000124871
ENST00000553331	PNN	118.187	161.272	176.648	302.578	316.582	410.388	1.05756	1.31659e-06	2.42198e-05
ENST00000465681	C7orf50	83.7564	109.619	86.7436	257.42	206.329	169.483	1.05727	1.37332e-05	0.00019564
ENST00000514985	SELENOP	116.12	91.0374	82.0789	301.965	160.575	185.35	1.05685	0.000183309	0.00185581
ENST00000389302	FANCA	63.3617	69.8579	59.0917	158.883	108.711	164.248	1.05478	1.46091e-05	0.00020701
ENST00000319211	F2R	67.2515	44.461	61.197	141.43	117.903	124.522	1.05313	7.10769e-06	0.000109374
ENST00000355498	MUTYH	61.3157	34.0355	72.2086	139.351	125.197	107.759	1.05235	0.00106109	0.00807215
ENST00000269260	ARRB2	251.573	219.204	258.439	575.442	521.649	532.092	1.05186	1.12871e-22	1.90236e-20
ENST00000262052	SLC11A2	132.599	155.861	242.135	374.377	363.553	455.953	1.05117	2.24135e-05	0.00030187
ENST00000620216	PSMD8	98.7109	104.82	124.345	397.559	170.459	169.027	1.05102	0.00398968	0.0237525
ENST00000362052	ENSA	37.3136	29.6308	34.1589	68.3012	57.5821	100.314	1.04976	0.00265433	0.0170861
ENST00000673233	EED	155.014	46.2355	100.819	254.419	185.386	226.51	1.04788	0.00550407	0.0306689
ENST00000261783	ARG2	105.013	104.109	100.959	251.474	209.009	231.35	1.04645	1.36936e-11	7.12453e-10
ENST00000619850	FAM83D	1266.72	1088.08	1096.95	2488.5	2555.16	2622.44	1.04455	9.95879e-60	1.83341e-56
ENST00000222032	CNFN	118.187	47.7846	79.205	220.613	107.292	215.068	1.04454	0.00659832	0.0353125
ENST00000487582	TMEM198B	33.0372	51.9691	60.4925	81.5733	115.858	125.576	1.04326	0.00314352	0.019582
ENST00000317610	RTN4	1333.87	1531.23	1323.42	3529.69	2861.96	2927.79	1.04129	8.72343e-19	1.02846e-16
ENST00000369063	RTN4IP1	83.7268	68.5614	71.4569	198.084	139.734	159.147	1.04116	8.58702e-07	1.65603e-05
ENST00000646407	CD9	105.951	287.599	200.883	476.986	310.873	557.489	1.0411	0.00473202	0.0271326
ENST00000470252	SFXN3	44.0551	57.0008	73.8148	85.5755	121.304	183.84	1.04058	0.00573772	0.0316886
ENST00000474665	LIMD1	89.4085	57.1147	116.532	126.247	225.905	228.622	1.04031	0.00307292	0.0192189
ENST00000411577	ERGIC3	59.583	80.0067	95.2605	174.418	165.093	183.697	1.03857	7.88251e-06	0.000119779
ENST00000489298	FAM104B	125.572	66.2673	91.5212	198.333	211.67	213.939	1.0369	7.61079e-06	0.000116019
ENST00000594824	MYO9B	26.294	22.4629	19.5523	43.6555	50.6616	55.4553	1.03566	0.00725887	0.0380812
ENST00000517859	KHDRBS3	40.6298	45.0806	57.9188	137.665	96.107	85.0478	1.03451	0.001326	0.00975563
ENST00000266397	ERP27	103.044	116.059	119.112	241.272	235.024	272.138	1.03418	7.0622e-11	3.32062e-09
ENST00000312655	YPEL2	45.3576	43.2343	49.1794	103.85	89.3997	110.083	1.034	2.4534e-05	0.000327298
ENST00000473525	NONO	53.6109	137.003	141.481	202.661	233.346	307.082	1.03355	0.00698298	0.0369661
ENST00000438317	ERGIC3	120.471	98.3466	138.217	234.748	278.241	271.208	1.03252	1.82531e-08	5.03284e-07
ENST00000416751	SMARCA2	150.655	91.5607	172.295	287.861	310.316	314.45	1.03197	5.79589e-06	9.19848e-05
ENST00000400299	SELENOM	533.643	527.658	502.392	1444.78	1113.11	887.061	1.03129	8.28741e-09	2.48862e-07
ENST00000629042	ANP32E	78.7847	65.7336	81.6124	175.258	139.257	187.266	1.03127	3.14506e-07	6.66702e-06
ENST00000227135	SPA17	72.0309	45.6092	64.0296	155.702	118.957	125.232	1.03081	3.10564e-05	0.000401656
ENST00000311127	HEG1	44.6872	54.2461	53.9387	83.3085	113.862	141.436	1.03049	0.00070789	0.0057578
ENST00000398998	VPS26C	83.385	74.3455	62.3874	153.207	161.202	166.907	1.02869	8.55436e-08	2.05347e-06
ENST00000562646	RBMX	31.918	56.6016	70.4882	122.103	95.2512	136.313	1.02586	0.0044056	0.0256481
ENST00000484270	KHDRBS1	36.7815	57.476	59.0705	104.789	111.021	120.659	1.02291	0.00036027	0.0032869
ENST00000585428	SDF2	35.2872	56	26.597	76.557	96.1381	86.4887	1.02207	0.0069616	0.0369054
ENST00000441097	PSMB7	124.397	71.8813	87.6892	245.5	176.896	196.053	1.02147	1.4894e-05	0.000210424
ENST00000597451	UBA52	68.2187	50.0581	103.215	134.597	143.404	206.568	1.02116	0.00181776	0.0126283
ENST00000550143	AK1	118.142	134.638	111.579	295.822	224.967	277.051	1.01528	3.36871e-09	1.09991e-07
ENST00000339145	IFI6	148.689	342.882	429.207	550.61	656.859	825.249	1.01447	0.00453919	0.0262154
ENST00000480421	TMEM139	31.2511	36.0306	36.4251	93.9467	65.8927	64.8404	1.01437	0.00235419	0.01556
ENST00000596873	RPS11	60.4579	69.5772	111.736	161.943	208.246	157.183	1.01258	0.00104353	0.00796389
ENST00000535146	CAND1	99.7887	118.084	95.8468	184.142	202.012	299.851	1.01237	2.86359e-05	0.000374299
ENST00000265333	VDAC1	221.837	273.179	170.551	517.411	473.634	458.272	1.01064	7.53432e-08	1.83065e-06
ENST00000368875	PI4KB	27.9456	28.6622	34.2327	69.2096	61.0268	67.5349	1.01006	0.00148148	0.0106635
ENST00000598709	ILVBL	77.6957	71.3938	124.087	173.526	217.317	202.073	1.01003	0.000180683	0.00183544
ENST00000435296	HILPDA	179.872	108.077	115.184	313.608	270.591	284.706	1.00958	4.09582e-07	8.46504e-06
ENST00000535335	KLF11	54.0679	85.4506	55.9463	175.444	142.81	105.771	1.00666	0.00175897	0.0122912
ENST00000586815	WIPI1	54.0224	68.7099	52.9275	155.374	71.3443	158.843	1.0057	0.00587571	0.0322841
ENST00000357266	FKBP5	62.5623	57.8023	49.0168	152.158	106.583	109.223	1.00564	9.56043e-05	0.00106671
ENST00000618976	PAPOLA	71.4794	91.4851	102.041	197.645	143.77	234.263	1.0051	9.20933e-05	0.00103467
ENST00000395806	MPRIP	57.3016	35.6415	64.9897	104.949	96.6731	139.951	1.00492	0.00102411	0.00783822
ENST00000606977	CEP63	51.3325	43.258	41.5493	115.107	87.3237	91.5879	1.00437	0.00011913	0.00129833
ENST00000548336	C12orf75	106.363	172.646	133.532	228.836	258.454	414.927	1.00406	0.000697461	0.00569899
ENST00000297991	AQP3	64.5404	57.0207	51.6097	166.703	105.284	104.068	1.00319	0.000468875	0.00408801
ENST00000351293	CAMK2G	36.9486	20.2262	36.874	58.6266	73.1231	70.2685	1.00264	0.00769344	0.0398929
ENST00000660930	SDF4	267.972	238.243	282.564	640.788	545.227	517.211	1.00176	2.66133e-14	1.96585e-12
ENST00000498200	GATA2	49.9717	129.314	65.5038	206.454	150.175	179.672	1.00121	0.00904027	0.0453302
ENST00000315330	CLEC1A	115.216	76.4597	83.9488	49.2348	59.2352	38.8553	-1.00046	0.00113584	0.00852027
ENST00000545076	EPB41L3	119.661	111.44	78.669	49.8079	69.744	46.2893	-1.00093	0.00123682	0.00918137
ENST00000507010	HNRNPD	1244.18	801.228	925.245	484.65	573.818	528.831	-1.00137	1.86622e-10	7.97575e-09
ENST00000526228	BCLAF1	332.279	298.395	203.836	125.963	150.031	171.197	-1.0046	5.80296e-06	9.20098e-05
ENST00000493224	RPS27	475.852	742.807	447.82	280.269	305.501	314.355	-1.00545	8.85234e-06	0.000132414
ENST00000601452	VAV1	124.921	95.0463	110.513	40.248	67.6495	69.2811	-1.00569	0.000622668	0.00518341
ENST00000308127	SSH3	105.903	156.436	136.567	90.4677	74.3041	50.599	-1.00637	0.00124771	0.00925647
ENST00000436787	WDR33	110.847	100.447	111.518	51.4151	39.868	82.6506	-1.00795	0.00122128	0.00908297
ENST00000613674	PPIP5K2	72.6256	48.94	70.4376	39.2893	23.6321	40.0845	-1.00815	0.00576382	0.0317847
ENST00000674118	FUT8	150.239	180.948	93.8879	112.128	51.4471	66.2383	-1.00824	0.00805912	0.0413815
ENST00000332725	SIGIRR	147.132	164.286	133.894	78.7171	72.8668	86.865	-1.00837	3.56498e-07	7.47117e-06
ENST00000333611	LIMK2	211.003	171.467	186.566	64.8642	107.612	130.522	-1.0097	0.000197055	0.00196915
ENST00000555895	PSMB5	74.4063	105.733	59.171	46.1682	30.0735	53.281	-1.01025	0.0087785	0.0443615
ENST00000647026	CSNK2A1	163.782	135.469	190.594	100.445	57.6779	104.995	-1.0129	0.000179908	0.00182989
ENST00000297534	FMC1	104.168	70.6805	94.4133	48.2776	50.4101	45.343	-1.0145	0.000173957	0.00178377
ENST00000649368	COL9A3	4462.85	4637.21	4907.32	2055.5	2799.99	2613.11	-1.01527	1.82884e-13	1.21921e-11
ENST00000449538	H2BC15	58.5033	100.041	98.9933	36.8384	41.2503	61.354	-1.01531	0.00765148	0.0397058
ENST00000417294	MAP4K4	85.8069	75.3544	112.322	41.1959	41.9444	62.6178	-1.01603	0.00143276	0.0103901
ENST00000646484	SMARCA4	116.667	127.821	168.348	54.4435	92.0733	73.9694	-1.01669	0.000728868	0.00589125
ENST00000522491	NDST1	151.077	104.114	137.512	97.6127	49.425	61.6721	-1.01958	0.000956196	0.00741018
ENST00000200457	TRIP6	1251.45	1261.24	1207.44	588.699	688.777	697.539	-1.02084	7.00516e-25	1.49692e-22
ENST00000449352	FAM160A2	52.783	67.0058	71.3826	30.3322	30.6789	41.2779	-1.02116	0.00324015	0.0200638
ENST00000373872	TGIF2	569.045	440.069	457.53	207.483	282.547	285.55	-1.02119	7.75458e-10	2.89532e-08
ENST00000569148	NDUFB10	140.574	72.5962	99.3544	58.4303	53.921	53.4863	-1.02136	0.000732172	0.00591596
ENST00000457269	ISYNA1	261.728	228.29	198.277	89.4198	165.343	107.549	-1.02343	0.000163103	0.00168985
ENST00000411419	CTBP2	142.944	218.514	111.714	86.9855	90.9239	73.5234	-1.02425	0.00111531	0.00840449
ENST00000550550	MYL6B	173.271	182.691	82.6091	80.7184	77.588	73.1326	-1.02559	0.00220942	0.0147704
ENST00000483765	RPL21	209.682	172.73	171.049	42.7277	116.62	131.981	-1.02593	0.00861747	0.0436764
ENST00000372938	CIZ1	649.493	631.663	628.641	313.851	372.202	323.548	-1.02594	1.90097e-19	2.34515e-17
ENST00000398576	LCP1	779.097	735.593	711.113	457.06	332.799	390.304	-1.02623	1.19736e-18	1.39109e-16
ENST00000462788	TBC1D15	147.081	150.967	186.609	74.2828	71.2949	113.241	-1.0264	4.38294e-05	0.000544806
ENST00000522995	CEP170	55.539	94.8901	101.831	42.9757	43.0378	48.6775	-1.02685	0.00429092	0.0251394
ENST00000522995	CEP170	55.539	94.8901	101.831	42.9757	43.0378	48.6775	-1.02685	0.00429092	0.0251394
ENST00000651600	SLC10A3	284.185	337.897	204.538	116.331	182.136	138.32	-1.0282	0.000123668	0.00133865
ENST00000383198	TAPBP	211.358	137.178	181.243	82.1235	118.62	75.7176	-1.02894	0.000121766	0.00132044
ENST00000643721	TRIM8	192.313	166.245	189.333	94.1498	112.963	81.113	-1.02925	2.81079e-07	6.04408e-06
ENST00000521720	HNRNPH1	116.976	75.9631	171.613	72.213	49.2133	72.4442	-1.03208	0.00436042	0.0254469
ENST00000422355	MORF4L2	614.947	828.57	429.662	333.005	274.468	387.055	-1.03211	3.07842e-05	0.000399111
ENST00000448775	CLMP	160.281	212.55	135.685	88.4597	91.0211	89.8766	-1.03248	1.93931e-05	0.000265827
ENST00000290341	IGF2BP1	1548.98	1348.58	1321.02	719.603	735.752	763.597	-1.0329	1.78774e-46	1.64562e-43
ENST00000527169	TAF1D	167.782	210.43	212.766	146.573	56.7505	110.43	-1.03657	0.00189384	0.013047
ENST00000206474	HAUS4	346.57	163.837	332.847	212.171	89.605	139.508	-1.04024	0.0042255	0.0248474
ENST00000367241	FBXO5	115.696	128.866	87.5502	76.1618	43.9449	55.2407	-1.04159	0.000563523	0.00477747
ENST00000360947	ZNF219	69.8622	76.482	72.9442	40.0724	32.779	42.2915	-1.04204	0.000265941	0.0025257
ENST00000368947	ANXA9	137.012	141.619	134.851	80.0648	65.3391	71.6076	-1.04274	8.36726e-08	2.02072e-06
ENST00000588422	EIF3K	108.759	83.4312	105.412	52.2169	53.8149	48.5886	-1.04311	2.04796e-05	0.000278488
ENST00000635568	EIF3K	108.759	83.4312	105.412	52.2169	53.8149	48.5886	-1.04311	2.04796e-05	0.000278488
ENST00000346916	BSG	176.722	205.002	193.864	119.541	94.284	88.1434	-1.04379	1.64823e-07	3.70048e-06
ENST00000455574	AFAP1L1	261.01	258.457	188.739	139.583	123.643	104.727	-1.04639	2.8886e-07	6.18917e-06
ENST00000617718	CLEC11A	81.3525	133.496	118.692	56.7354	38.5287	79.9805	-1.04695	0.00389553	0.023273
ENST00000648319	KCNN4	145.955	126.316	117.297	59.2994	83.0935	59.5294	-1.04696	1.7129e-05	0.000238066
ENST00000261622	SLC7A5	3158.52	4816.37	3508.86	1838.62	2345.85	1823.18	-1.04707	1.81466e-07	4.03627e-06
ENST00000613513	GTF2I	860.095	586.33	648.137	333.542	382.504	369.438	-1.04744	9.35821e-13	5.64156e-11
ENST00000254722	SERPINF1	2242.11	2403.09	2062.76	1204.75	1160.12	1137.05	-1.04748	1.08201e-30	3.45277e-28
ENST00000369645	MOV10	312.27	308.088	356.881	126.168	162.053	223.219	-1.04756	2.04341e-06	3.60922e-05
ENST00000578352	ISYNA1	779.123	860.204	786.946	310.735	408.7	548.952	-1.04811	1.24666e-07	2.86887e-06
ENST00000568594	GRAMD2A	346.172	188.002	259.046	113.769	148.733	147.357	-1.04823	1.50755e-05	0.000212863
ENST00000297613	RPP25L	53.4627	51.7176	66.0136	29.5474	34.8113	24.1543	-1.0488	0.00471181	0.0270426
ENST00000347055	KRCC1	86.3136	63.2786	62.9777	30.5843	38.6569	40.0917	-1.04895	0.000822973	0.00652841
ENST00000615353	H4C9	204.531	218.155	248.64	106.059	113.66	130.889	-1.049	3.77506e-09	1.21661e-07
ENST00000456682	KCMF1	239.175	193.383	136.845	119.982	94.7997	80.1724	-1.04948	7.47584e-05	0.000862261
ENST00000622803	NBPF20	103.22	79.1691	79.2604	29.7024	36.6523	69.3494	-1.04975	0.00603793	0.0329696
ENST00000260447	GCHFR	368.316	276.242	278.355	146.832	196.727	131.585	-1.05109	6.36287e-07	1.26797e-05
ENST00000625129	C10orf95	75.7595	90.5637	92.0907	45.4858	48.3104	41.5686	-1.05122	0.000133969	0.00143458
ENST00000523175	HAVCR1	243.205	240.585	240.477	102.742	143.59	128.887	-1.05197	3.77697e-09	1.21661e-07
ENST00000378270	EBPL	348.91	266.414	284.881	203.655	128.64	134.168	-1.0529	4.45418e-07	9.14252e-06
ENST00000393900	MAGEA12	282.859	255.62	208.446	107.333	168.133	109.887	-1.05495	1.56285e-05	0.000219505
ENST00000331238	RTN4RL1	106.991	62.5845	86.2113	43.9834	44.8011	43.2702	-1.05599	0.000435888	0.00385518
ENST00000462324	PHGDH	380.564	309.725	360.52	135.089	279.775	124.191	-1.05624	0.00126585	0.0093707
ENST00000536300	SP6	1072.85	1080.75	1047.89	568.278	596.695	492.145	-1.05751	1.18831e-21	1.81145e-19
ENST00000421109	NR2F2	259.828	262.677	216.108	133.135	118.252	132.228	-1.05772	7.8087e-12	4.19968e-10
ENST00000441406	WSB2	131.018	147.588	144.955	54.9383	111.129	52.0374	-1.05922	0.0032016	0.0198662
ENST00000454625	RHOXF1P1	145.251	145.949	174.353	86.9196	72.6213	81.4377	-1.05989	8.87445e-08	2.11968e-06
ENST00000261658	BFAR	124.19	188.907	201.915	77.7996	89.3527	100.551	-1.06088	0.000107285	0.00118161
ENST00000443006	MDH2	55.171	51.1515	46.6105	22.3771	26.7244	29.8645	-1.06099	0.00354705	0.0216064
ENST00000334163	POLR3C	80.9578	104.434	72.3979	32.0261	50.3476	50.9972	-1.061	0.0017489	0.0122387
ENST00000456197	TRRAP	102.034	96.1816	80.7234	44.3855	49.3484	51.1474	-1.06122	2.37327e-05	0.000317315
ENST00000343304	LRRC41	357.384	271.899	342.417	186.694	161.914	151.3	-1.06305	1.09824e-11	5.80223e-10
ENST00000589115	GPX4	393.116	116.025	278.631	150.684	93.6831	157.735	-1.06431	0.00805585	0.0413735
ENST00000533069	PKP3	99.1134	49.7014	69.9713	47.3874	35.4379	30.4073	-1.0647	0.00583963	0.0321361
ENST00000505480	ABCG2	493.684	612.583	578.553	367.7	274.161	229.922	-1.06497	1.64978e-07	3.70048e-06
ENST00000427848	ZER1	431.893	270.08	249.091	152.955	148.877	184.538	-1.06539	1.6425e-06	2.95785e-05
ENST00000398085	PDXK	146.032	144.444	135.4	92.9203	66.2843	59.5725	-1.06593	4.36056e-06	7.10907e-05
ENST00000398085	PDXK	146.032	144.444	135.4	92.9203	66.2843	59.5725	-1.06593	4.36056e-06	7.10907e-05
ENST00000583564	PYCR1	928.835	1068.37	938.304	491.712	692.577	318.138	-1.06621	7.10103e-05	0.000825396
ENST00000298537	ENTR1	131.641	112.824	114.212	37.8007	90.0193	55.203	-1.06797	0.00303521	0.0190511
ENST00000568397	OGFOD1	127.955	76.1635	126.274	70.0936	64.5736	33.18	-1.07077	0.00533147	0.0298825
ENST00000443439	ERAP1	138.199	127.113	112.007	65.2273	66.0796	61.6232	-1.0725	2.26456e-07	4.95327e-06
ENST00000505938	IRX4	341.303	289.522	368.101	133.959	162.775	214.629	-1.07398	7.06659e-08	1.72929e-06
ENST00000392456	CCDC50	205.217	158.898	198.72	107.96	99.8253	79.3579	-1.07643	1.04981e-07	2.46809e-06
ENST00000409477	ELOB	106.695	121.408	105.419	73.2169	40.3982	57.8726	-1.07757	0.000133588	0.00143113
ENST00000374171	POLE3	362.328	285.235	291.05	161.213	229.413	82.7236	-1.07877	0.0018284	0.0126817
ENST00000588934	EIF3K	457.736	233.843	360.009	160.013	242.485	127.354	-1.0791	0.000574209	0.00484745
ENST00000634882	EIF3K	457.736	233.843	360.009	160.013	242.485	127.354	-1.0791	0.000574209	0.00484745
ENST00000588792	TMC6	83.7062	54.6241	102.355	39.414	55.1972	28.3555	-1.07926	0.00949298	0.0470676
ENST00000394428	RASGRP2	80.8335	126.157	93.5231	56.2394	38.2137	61.1838	-1.0796	0.000921975	0.00717348
ENST00000219070	MMP2	2903.57	2420.55	2314.32	1381.73	1315.08	1186.83	-1.07969	1.81882e-27	4.73149e-25
ENST00000329099	RFLNB	61.6368	58.7165	58.4627	25.9978	36.241	28.8488	-1.08116	0.00140823	0.0102545
ENST00000640199	RFLNB	61.6368	58.7165	58.4627	25.9978	36.241	28.8488	-1.08116	0.00140823	0.0102545
ENST00000650167	QSER1	94.3993	76.9678	54.2867	36.7517	42.1911	35.0229	-1.0815	0.00143415	0.0103916
ENST00000002165	FUCA2	1119.14	892.5	948.236	519.372	495.462	487.683	-1.08385	6.60264e-33	2.46908e-30
ENST00000296233	KLF15	126.622	172.957	135.782	54.0904	89.869	78.0782	-1.08416	0.000168308	0.00173701
ENST00000338110		668.857	426.652	594.059	247.733	309.672	295.732	-1.08487	1.18151e-09	4.27794e-08
ENST00000547472	TSPAN31	272.341	185.593	201.8	95.575	132.482	104.98	-1.08487	6.21342e-07	1.24128e-05
ENST00000319023	NADSYN1	241.476	204.203	224.78	114.637	103.383	121.789	-1.08689	2.53927e-13	1.67879e-11
ENST00000470481	ANAPC16	123.465	112.179	102.536	39.257	67.7393	63.703	-1.08691	0.000154016	0.00161033
ENST00000639436	RUFY1	100.769	67.3391	100.263	60.2549	50.632	24.1871	-1.08783	0.00926457	0.0462149
ENST00000376588	PSAT1	250.355	744.033	384.467	204.347	267.939	234.912	-1.08824	0.00431222	0.0252292
ENST00000519033	HNRNPH1	122.383	134.726	175.044	58.4233	68.9645	92.6576	-1.08881	8.66484e-05	0.000981246
ENST00000265052	MGLL	279.595	202.53	283.01	64.1885	160.979	160.869	-1.08911	0.0020625	0.0140153
ENST00000330889	ADAP2	185.713	223.117	194.99	80.3296	116.681	108.897	-1.09079	7.50329e-07	1.46593e-05
ENST00000373016	FHL3	277.108	252.74	236.274	132.425	136.036	118.516	-1.09119	1.28563e-13	8.74119e-12
ENST00000529533	MUC15	277.573	273.994	274.64	124.695	129.998	164.339	-1.0915	3.69858e-13	2.37952e-11
ENST00000611279	MTHFD1L	300.046	350.235	306.142	131.125	198.546	152.582	-1.09183	1.79948e-07	4.00623e-06
ENST00000612640		113.756	105.512	96.4147	26.9046	65.5824	66.1347	-1.09409	0.00449131	0.0260355
ENST00000382293	KANK1	48.9882	69.3145	53.9617	28.4813	33.358	25.7144	-1.09507	0.00377599	0.0227005
ENST00000579665	NUFIP2	243.765	271.016	225.891	100.435	137.051	137.444	-1.0954	1.63962e-08	4.56292e-07
ENST00000261797	NDST1	187.521	164.259	162.091	87.0676	85.9772	85.6494	-1.09565	7.18585e-11	3.37214e-09
ENST00000370113	EXTL2	134.669	89.1796	138.308	97.7508	35.2319	49.5574	-1.09579	0.00801931	0.0412234
ENST00000622703	GLMP	151.312	154.303	123.041	60.9273	91.8775	62.2091	-1.0959	3.1101e-05	0.000401695
ENST00000490127	RBM3	2673.75	1448.68	1936.99	1283	895.807	851.766	-1.09791	5.13565e-07	1.03723e-05
ENST00000285605	MARVELD1	410.65	334.4	326.144	158.703	203.818	173.907	-1.09819	4.03468e-12	2.27204e-10
ENST00000467722	SPECC1	245.227	208.022	175.679	109.873	98.5988	107.22	-1.09912	3.83163e-10	1.55165e-08
ENST00000411957	MYH10	229.103	171.463	187.911	77.2366	100.184	117.961	-1.09947	2.22356e-07	4.87331e-06
ENST00000533668	FGFR1	517.047	175.423	589.414	175.146	227.937	236.148	-1.09992	0.00453303	0.0261924
ENST00000590009	ILF3	189.83	127.85	68.447	65.3051	69.9243	57.4843	-1.10011	0.00440978	0.0256599
ENST00000339252	HAVCR1	412.894	366.679	335.309	253.475	165.006	141.604	-1.10063	9.47552e-07	1.80988e-05
ENST00000366581	HEATR1	67.8137	62.472	71.0262	36.8583	34.3526	29.5187	-1.10066	0.000311261	0.00290525
ENST00000443788	FBXW5	83.8705	136.752	118.165	36.5605	72.2838	62.4959	-1.10078	0.00290989	0.0184385
ENST00000345088	DPPA3	1106.89	1011.11	939.362	505.198	476.965	554.025	-1.1013	3.65675e-39	2.24403e-36
ENST00000480807	SNX8	383.114	330.572	297.909	222.13	108.608	179.267	-1.10151	5.44409e-06	8.69783e-05
ENST00000414632	VPS41	159.147	119.021	168.19	67.3664	49.2394	109.266	-1.10189	0.000569085	0.00481439
ENST00000476627	TMUB1	79.1397	77.6707	60.2494	39.1454	30.4097	39.6343	-1.10384	0.000344992	0.00316834
ENST00000476702	COG3	92.292	79.5389	109.18	48.9792	44.9782	46.6074	-1.10417	2.72748e-05	0.000359633
ENST00000514800	MFSD10	228.908	132.15	195.113	67.4835	111.774	96.8042	-1.10649	0.000121351	0.00131894
ENST00000301459	RCOR2	238.731	217.549	225.898	94.76	139.636	104.612	-1.10958	3.15302e-08	8.24712e-07
ENST00000495374	MOV10	245.98	301.479	356.492	161.361	129.248	163.455	-1.11274	4.59306e-08	1.16447e-06
ENST00000565644	SLC7A5	626.2	1540.11	896.269	459.476	508.346	574.474	-1.11721	0.000297478	0.00279417
ENST00000372692	SET	5689.81	5661.75	5053.91	2937.88	2523.62	2689.76	-1.11884	5.5524e-48	5.31542e-45
ENST00000534585	MAF1	158.515	113.447	138.267	75.3168	52.9103	74.6731	-1.12183	1.23887e-06	2.29489e-05
ENST00000217289	FERMT1	292.224	226.983	245.549	133.884	128.199	114.877	-1.12535	4.65698e-13	2.94078e-11
ENST00000371755	SLC29A1	1651.74	1710.42	1163.66	670.89	896.081	659.162	-1.12586	6.02755e-09	1.85659e-07
ENST00000531439	YAP1	183.745	120.124	113.793	74.786	71.4013	58.5505	-1.12618	1.71663e-05	0.000238445
ENST00000489855	REEP1	150.104	166.368	155.104	77.6329	75.9293	79.1314	-1.12626	1.37297e-09	4.91907e-08
ENST00000327435	ADI1	582.698	414.057	457.486	233.771	243.793	236.561	-1.12631	3.80551e-16	3.38577e-14
ENST00000514226	TRIM34	75.8838	74.6343	80.1057	23.8494	43.4357	47.2022	-1.12695	0.0014708	0.0106026
ENST00000319826	RPL21	86.2387	109.671	76.0748	52.261	31.062	51.7044	-1.12905	0.000641821	0.00531512
ENST00000311713	WDR74	158.341	197.693	180.737	78.9431	97.2134	88.8313	-1.13037	7.10655e-08	1.73552e-06
ENST00000574425	NMRAL1	144.244	102.316	119.503	47.1117	52.2682	81.0847	-1.13083	6.59359e-05	0.000778512
ENST00000633085	NMRAL1	144.244	102.316	119.503	47.1117	52.2682	81.0847	-1.13083	6.59359e-05	0.000778512
ENST00000532200	ZFPL1	114.459	84.8122	97.4845	69.3872	27.6213	48.6428	-1.13156	0.0017171	0.0120585
ENST00000568908	ADGRG1	451.565	656.896	445.129	300.018	251.733	215.014	-1.13347	3.18178e-07	6.73293e-06
ENST00000533775	TSSC2	120.834	108.941	86.6619	63.8111	51.7086	38.9205	-1.1367	9.3363e-05	0.00104609
ENST00000392222	EEF1B2	8450.7	8319.9	7888.41	4527.95	3764.3	3805.69	-1.13706	2.41103e-41	1.60287e-38
ENST00000636275	EEF1B2	8450.7	8319.9	7888.41	4527.95	3764.3	3805.69	-1.13706	2.41103e-41	1.60287e-38
ENST00000342753	MXRA8	170.775	300.226	230.333	72.831	116.496	156.758	-1.14008	0.000854322	0.00673468
ENST00000649185	RCC1	144.152	179.707	159.031	75.0219	64.8602	96.9166	-1.14387	6.49847e-07	1.29391e-05
ENST00000392432	TMEM44	113.163	89.7113	90.2979	42.6464	36.6473	63.247	-1.1444	7.03234e-05	0.000819002
ENST00000604404	FXYD3	186.296	86.3946	93.5817	79.0732	57.7602	38.9531	-1.14609	0.00458008	0.0264069
ENST00000397441	PRMT5	62.5301	40.1258	58.4052	17.5277	30.2185	30.0761	-1.14613	0.00703577	0.0371797
ENST00000514629	SLC25A36	594.098	285.291	394.062	202.42	146.146	268.904	-1.14721	6.42745e-05	0.00076228
ENST00000329305	TPM2	213.243	176.062	226.735	84.1566	112.979	102.34	-1.14794	9.01583e-09	2.6972e-07
ENST00000522855	SKP1	43.25	44.4876	44.8251	18.8969	28.3731	17.1605	-1.1482	0.00937299	0.0466443
ENST00000558908	TCF12	340.505	301.633	320.833	160.047	160.985	147.085	-1.1494	1.30154e-19	1.63088e-17
ENST00000536956	EPS8	204.377	164.509	132.805	137.331	48.8776	57.6611	-1.15047	0.00449449	0.0260389
ENST00000526395	SIGIRR	293.21	518.81	339.405	131.079	244.156	185.078	-1.15192	0.000268591	0.00254885
ENST00000344616	S100A14	4381.26	4595.83	5062.08	2454.54	2291.34	2068.67	-1.15305	7.39947e-26	1.63974e-23
ENST00000614336		254.995	301.046	205.716	108.718	116.767	144.029	-1.1545	4.53475e-08	1.15212e-06
ENST00000552429	PPHLN1	323.447	182.954	174.659	101.926	168.555	51.7886	-1.15506	0.00824242	0.0421418
ENST00000467911	NCK1	51.8289	70.6294	58.1907	28.2103	25.9762	33.7907	-1.15686	0.0012891	0.00952516
ENST00000268171	FURIN	1760.3	1528.27	1690.42	865.917	807.223	729.591	-1.15707	2.04712e-36	1.08875e-33
ENST00000529168	ADAR	155.311	178.809	146.323	70.0666	88.9133	73.251	-1.15716	1.20168e-07	2.77872e-06
ENST00000359315	TPGS1	47.6413	35.9303	45.0899	21.4143	24.5651	15.6307	-1.15772	0.00862937	0.0437094
ENST00000328404	CATSPERZ	487.536	342.415	394.736	234.907	178.455	176.978	-1.15785	1.57434e-11	8.10296e-10
ENST00000523740	SORBS3	106.342	80.6718	68.741	61.7166	36.4195	24.601	-1.15992	0.00524298	0.0294762
ENST00000528845	SIGIRR	127.652	74.1325	65.334	30.5587	33.6874	62.8478	-1.16221	0.00596582	0.032639
ENST00000566735	ITPRIPL2	102.276	76.8497	81.3086	35.7723	37.9251	51.2714	-1.16278	4.32271e-05	0.00053883
ENST00000593176	NLE1	118.328	100.569	78.2425	33.5991	40.7422	68.1833	-1.16301	0.000855464	0.00673728
ENST00000652562	HSFY3P	163.051	199.85	136.606	86.6667	97.2659	55.9737	-1.16481	7.23633e-05	0.000838679
ENST00000567835	ADGRG1	458.235	544.928	544.247	189.024	281.96	273.615	-1.16488	3.58775e-09	1.16191e-07
ENST00000548360		952.626	769.522	824.403	452.466	470.472	294.159	-1.16645	1.44012e-09	5.1213e-08
ENST00000396713	ZDHHC4	225.658	204.067	179.601	80.9281	101.965	108.915	-1.169	4.35228e-10	1.73895e-08
ENST00000393417	MDM2	116.213	115.929	139.27	37.8629	65.2765	75.2611	-1.16946	0.000158672	0.00165164
ENST00000539241	CCND1	337.19	94.1414	153.828	96.1106	94.9424	84.0194	-1.1702	0.0055444	0.0308233
ENST00000481918	ANGEL2	167.391	169.634	150.166	89.6064	83.0946	60.1065	-1.17041	1.66436e-07	3.72621e-06
ENST00000270590	GPR32	513.761	648.052	415.719	225.026	302.655	227.388	-1.17052	1.56019e-07	3.51933e-06
ENST00000467396	SPOUT1	131.471	127.911	132.239	35.9213	68.975	82.4789	-1.1725	0.000329735	0.00305285
ENST00000361298	BEX3	1981.98	1683.25	1757.99	827.851	802.427	961.972	-1.17289	1.31061e-48	1.30695e-45
ENST00000316495	ZFAND2A	105.843	229.505	109.911	62.5159	96.4482	54.7629	-1.17319	0.00553054	0.0307826
ENST00000351933	PATZ1	133.653	107.907	149.762	29.9035	87.0878	69.2013	-1.17474	0.00396481	0.0236397
ENST00000645806		274.15	253.067	388.566	167.214	145.026	125.77	-1.17476	2.34085e-07	5.09769e-06
ENST00000438508	HMGN1P6	383.865	380.877	420.668	221.558	192.849	150.981	-1.17568	1.42607e-11	7.37152e-10
ENST00000636382	HMGN1P6	383.865	380.877	420.668	221.558	192.849	150.981	-1.17568	1.42607e-11	7.37152e-10
ENST00000312293	FOLR1	452.983	453.831	350.973	166.602	236.195	195.135	-1.1768	4.78802e-10	1.88473e-08
ENST00000252527	INF2	238.809	139.637	145.159	72.0961	110.905	63.1713	-1.1794	0.000257976	0.00246173
ENST00000393366	ATP5MC1	440.638	304.989	364.069	203.112	110.165	216.161	-1.18042	2.04792e-06	3.61451e-05
ENST00000425778	SRSF7	103.103	86.1435	62.252	37.6449	39.1277	41.6635	-1.18067	0.000139455	0.00147942
ENST00000230321	MDFI	512.033	504.541	508.69	253.127	258.61	213.467	-1.18111	3.69763e-21	5.39606e-19
ENST00000627714	PTBP1	180.596	244.468	133.944	73.178	101.032	92.4687	-1.18139	5.31282e-05	0.000644786
ENST00000368902	SCNM1	300.466	281.993	208.423	111.951	144.472	117.26	-1.18546	1.12383e-08	3.27211e-07
ENST00000368902	SCNM1	300.466	281.993	208.423	111.951	144.472	117.26	-1.18546	1.12383e-08	3.27211e-07
ENST00000525299	SIGIRR	216.731	325.195	249.176	94.1231	165.147	115.971	-1.18612	3.97671e-05	0.000499343
ENST00000639129	JMJD1C	47.9142	53.0167	43.7198	17.9604	17.9908	32.9339	-1.1871	0.00755884	0.0393444
ENST00000474253	TPI1	575.151	660.066	589.665	362.11	243.236	260.856	-1.18976	5.0752e-12	2.83134e-10
ENST00000495392		93.4415	60.5209	88.5463	46.9631	22.7722	44.5945	-1.19067	0.00153412	0.0109425
ENST00000413081	TNRC18	192.479	215.309	282.47	91.7507	131.442	102.048	-1.19318	1.84845e-06	3.29649e-05
ENST00000539310	PLS3	1164.36	1307.75	1009.43	503.914	474.058	665.698	-1.19657	1.49203e-14	1.13722e-12
ENST00000586773	CIRBP	126.378	105.334	77.2624	44.9898	31.9271	68.388	-1.19815	0.000758547	0.00608562
ENST00000382686	ATXN2L	69.8838	109.819	101.375	48.5398	38.1828	46.0646	-1.1991	0.000188991	0.00190127
ENST00000621185	PCSK6	77.6607	88.8741	128.573	36.9254	33.1548	69.6295	-1.20295	0.00284366	0.0180715
ENST00000581523	MSI2	266.07	117.958	221.567	149.106	70.5155	62.2921	-1.20327	0.00345779	0.0211704
ENST00000562238	ECI1	795.386	920.695	829.496	372.681	349.24	474.849	-1.20346	1.61084e-17	1.67619e-15
ENST00000301788	POLR2G	918.735	812.977	798.359	351.598	419.634	408.371	-1.20593	2.15371e-30	6.69411e-28
ENST00000379881	SOHLH2	125.642	120.607	125.264	54.3972	51.7456	68.0804	-1.20679	2.09185e-08	5.6956e-07
ENST00000613726	IRX4	206.574	225.309	273.802	94.1712	125.212	110.871	-1.20704	1.29699e-08	3.67348e-07
ENST00000243346	NMI	409.06	307.561	353.115	177.606	168.167	152.278	-1.20746	6.97926e-17	6.70822e-15
ENST00000477463	C2orf72	852.507	897.992	963.922	306.509	487.558	472.109	-1.20767	3.09179e-10	1.27579e-08
ENST00000405334	EIF2AK2	54.5484	55.9047	58.143	29.4431	22.0313	28.1585	-1.20947	0.000470938	0.0041045
ENST00000366695	H2AW	126.046	118.806	137.29	60.0417	61.6354	56.2591	-1.20995	1.2911e-08	3.66765e-07
ENST00000645741	H2AW	126.046	118.806	137.29	60.0417	61.6354	56.2591	-1.20995	1.2911e-08	3.66765e-07
ENST00000588750	APOC1	5150.01	3491.45	4500.7	2069.73	2045.92	1978.17	-1.21044	1.47167e-23	2.75167e-21
ENST00000343744	ACOT11	121.411	101.512	91.463	49.4241	42.7458	54.3848	-1.21209	6.65717e-07	1.32111e-05
ENST00000478585	GNAS	472.927	303.094	396.189	146.071	188.813	207.055	-1.21376	1.43264e-09	5.10227e-08
ENST00000377107	USP11	359.325	330.477	330.092	141.822	170.292	161.492	-1.21395	5.02404e-20	6.46454e-18
ENST00000522411	LSS	51.6391	42.0118	36.0223	23.7825	20.9647	14.5539	-1.21739	0.00676524	0.0360687
ENST00000329559	NDUFB1	114.718	52.9734	62.0435	41.9887	42.0721	21.3915	-1.21748	0.00947228	0.0469845
ENST00000431918	CLDN4	1117.81	1242.75	1434.42	538.728	624.65	597.081	-1.21901	4.83687e-18	5.31013e-16
ENST00000291527	TFF1	1128.63	995.394	842.462	502.457	479.072	385.555	-1.22077	8.62463e-17	8.2163e-15
ENST00000270112	HUNK	150.282	177.367	134.21	66.9198	75.9643	70.1841	-1.22367	2.78249e-08	7.36653e-07
ENST00000674379	CELSR1	102.56	145.611	178.488	41.0169	109.084	45.8635	-1.22517	0.00763998	0.0396633
ENST00000373833	RCC1	94.4278	99.7355	109.312	33.2466	46.0248	60.6818	-1.22644	6.25751e-05	0.00074545
ENST00000423034	SEPTIN9	900.15	614.437	826.197	344.806	349.923	379.252	-1.22736	2.46394e-18	2.79477e-16
ENST00000474606	PIEZO1	86.4024	92.2026	106.394	52.524	42.3766	36.3959	-1.22764	1.99218e-05	0.000272295
ENST00000329875	PYCR1	160.314	422.19	248.159	89.8098	131.879	165.325	-1.22837	0.0019492	0.0133707
ENST00000505220	RBM47	175.922	197.721	192.977	79.8863	91.9234	88.7952	-1.22976	2.25834e-11	1.13787e-09
ENST00000323076	LCP1	3614.91	3640.52	3417.24	1538.6	1646.87	1721.67	-1.22986	1.48739e-62	2.96648e-59
ENST00000225724	GOSR1	138.906	122.026	124.124	59.7511	50.6087	66.138	-1.23017	2.9822e-09	9.81748e-08
ENST00000252723	EPO	224.518	132.877	150.586	73.8201	82.7558	75.2138	-1.23089	5.10737e-07	1.03301e-05
ENST00000473100	TNNT3	63.5915	89.5745	81.7148	47.9863	26.4283	35.4079	-1.23475	0.000706674	0.00575462
ENST00000673505	TNNT3	63.5915	89.5745	81.7148	47.9863	26.4283	35.4079	-1.23475	0.000706674	0.00575462
ENST00000511473	RACK1	441.771	694.804	431.549	217.092	265.945	236.973	-1.23804	1.52289e-07	3.44493e-06
ENST00000233948	WNT6	131.382	102.414	137.218	65.5769	50.9921	51.8942	-1.23813	2.97894e-07	6.33732e-06
ENST00000350259	ALDH6A1	95.1375	94.306	69.5304	58.4303	19.6533	40.8051	-1.23899	0.00350077	0.0213734
ENST00000403425	SERF2	130.326	232.303	137.096	92.5733	41.996	96.3253	-1.24123	0.00149249	0.0107178
ENST00000453702	SLC7A8	170.454	116.263	169.312	68.1139	66.6686	72.2756	-1.24135	3.95177e-08	1.01153e-06
ENST00000216487	RIN3	421.758	421.96	440.821	187.883	195.358	203.11	-1.24238	3.64057e-27	9.17156e-25
ENST00000380851	IDH3B	106.6	113.658	117.69	45.2384	62.0287	46.986	-1.24553	1.30721e-06	2.40842e-05
ENST00000346833	MLX	78.9114	80.2569	57.2413	40.0831	34.4564	24.0149	-1.24587	0.00057257	0.00483874
ENST00000494596	COMTD1	89.2413	109.693	86.6302	47.803	45.107	36.7596	-1.24836	1.05887e-05	0.000155376
ENST00000395003	JADE2	101.741	65.4232	91.7374	38.3996	39.856	38.6997	-1.24895	2.68436e-05	0.000354685
ENST00000491685	TMEM39A	99.3382	190.238	187.81	43.133	78.61	95.673	-1.25162	0.00196504	0.0134523
ENST00000409649	IMP4	101.612	125.769	124.979	83.1418	35.9571	41.6588	-1.25178	0.000747574	0.00600795
ENST00000477612	COL9A3	145.445	213.496	211.638	37.549	120.814	98.9277	-1.25291	0.00336049	0.0206752
ENST00000598725	SUPT5H	202.289	196.975	149.171	68.5031	125.805	50.4443	-1.25466	0.000715832	0.00580549
ENST00000543307	FXYD5	152.409	90.3417	85.7837	38.2568	46.7026	61.9349	-1.25673	0.000192417	0.00193005
ENST00000292494	LY6E	8294.19	11963.1	8243.29	3780.75	3688.71	5487.35	-1.25782	4.52092e-10	1.78842e-08
ENST00000378319	PHF11	125.187	125.375	103.36	56.2862	33.4326	71.2915	-1.25794	5.18984e-05	0.000632748
ENST00000343677	H1-2	270.977	146.736	247.343	132.233	101.608	62.9518	-1.26018	0.000161498	0.00167612
ENST00000510719	UBE2K	147.388	96.5808	179.615	57.5428	66.711	64.6031	-1.26287	1.35404e-05	0.000193124
ENST00000645284	ESPN	170.045	141.337	177.254	66.863	75.0868	76.9707	-1.26304	1.07892e-10	4.8905e-09
ENST00000347849	PTPN18	61.4672	38.31	35.3607	22.9496	14.4717	22.7618	-1.2632	0.00832212	0.0424044
ENST00000297071	TRA2A	745.582	493.397	497.239	271.244	244.215	257.553	-1.26798	1.57771e-14	1.19492e-12
ENST00000492412	SLC16A4	256.957	254.937	157.269	126.479	97.5835	73.5908	-1.27168	8.6526e-06	0.000129995
ENST00000637508	PLEKHA6	60.7453	117.005	61.5552	27.9151	34.6748	45.3892	-1.27344	0.00331115	0.0204387
ENST00000467857	NOP56	282.485	217.202	161.334	105.687	80.0852	106.833	-1.27656	1.12597e-07	2.62139e-06
ENST00000483416	DHX9	173.987	144.075	120.443	57.0365	101.177	33.7203	-1.2786	0.00212678	0.0143422
ENST00000622683	ARHGAP23	133.174	138.301	119.374	56.8402	60.0529	55.9224	-1.28115	1.72503e-09	5.98334e-08
ENST00000371158	PATJ	67.7941	81.2618	79.0858	27.3193	41.2595	32.9935	-1.2836	0.000112907	0.00123614
ENST00000549162	SCAF11	141.364	131.316	132.425	37.1296	77.7883	63.0488	-1.28463	3.62202e-05	0.000459627
ENST00000481512	PDXK	162.746	187.47	136.118	57.2236	49.6028	108.966	-1.2889	0.000100508	0.00111415
ENST00000481512	PDXK	162.746	187.47	136.118	57.2236	49.6028	108.966	-1.2889	0.000100508	0.00111415
ENST00000500655	TIFA	137.876	107.577	89.6035	54.5508	20.7223	72.5558	-1.28962	0.00349684	0.0213549
ENST00000431155	GRAMD4	258.389	125.129	154.754	95.1655	89.4908	50.4804	-1.28998	0.000295747	0.00278118
ENST00000455824	ST13	554.409	688.935	276.597	110.639	242.855	314.904	-1.29365	0.00180804	0.012579
ENST00000524984	DGKZ	157.365	123.789	142.743	59.9228	51.9995	73.8541	-1.29738	2.04997e-09	7.02894e-08
ENST00000467943	COMT	198.429	172.101	198.923	59.9454	113.188	75.0991	-1.29795	2.48557e-06	4.2982e-05
ENST00000314163	GPR89B	120.257	129.716	98.6952	52.3206	51.5443	49.4499	-1.29853	8.08233e-08	1.95784e-06
ENST00000301200	CDC42EP5	661.255	521.742	525.829	249.707	265.434	230.809	-1.29892	1.73427e-24	3.48793e-22
ENST00000331272	FBXW4	209.765	181.179	173.027	78.3212	95.1265	73.1471	-1.30044	2.04658e-11	1.03773e-09
ENST00000455233	FBLN1	628.015	321.499	257.68	173.168	132.576	217.218	-1.30336	5.19874e-05	0.00063351
ENST00000359478	MFAP5	754.248	665.726	631.691	265.261	305.228	325.413	-1.30344	7.0716e-31	2.31842e-28
ENST00000360851	RGL1	80.9473	85.7912	74.4973	23.9904	42.976	37.6298	-1.30476	0.000131671	0.0014144
ENST00000544816	NAP1L1	889.527	881.797	1029.6	465.831	355.391	403.916	-1.30635	1.91648e-24	3.82225e-22
ENST00000434408	TOB2	156.158	80.7663	165.571	49.6468	90.307	32.6667	-1.30688	0.00434105	0.0253524
ENST00000367725	C1orf105	427.421	401.845	288.034	187.277	141.847	157.141	-1.3085	5.87399e-12	3.22436e-10
ENST00000574287	RSL1D1	1325.72	1252.75	1293.5	475.441	564.997	645.317	-1.30954	4.18387e-29	1.16433e-26
ENST00000349310	AKT1	131.199	117.765	42.0784	52.8201	32.4052	40.8076	-1.31303	0.00655421	0.0351315
ENST00000369980	IRAK1	930.413	893.595	864.742	332.487	409.564	422.857	-1.31433	4.99915e-30	1.51449e-27
ENST00000426694	PHYHD1	105.82	69.4334	73.6147	14.0297	41.5354	51.4385	-1.31664	0.0093747	0.0466443
ENST00000452070	CRELD1	94.5891	125.888	60.3313	47.5698	33.851	39.5883	-1.31826	0.000539273	0.00459794
ENST00000442995	HYPK	170.886	139.455	134.186	66.389	97.0012	26.1848	-1.32155	0.00342374	0.021005
ENST00000368701	S100A14	105.278	216.901	116.508	43.5573	86.3576	59.9932	-1.32209	0.00148838	0.0107003
ENST00000489394	SAT1	68.3016	167.851	85.8936	49.0862	52.2197	38.8025	-1.32314	0.00258	0.0166749
ENST00000449653	COMT	218.046	252.874	193.175	83.5592	118.996	81.3556	-1.33075	2.64872e-08	7.03572e-07
ENST00000393590	P2RY6	61.9034	66.5628	35.8323	27.2257	15.4202	28.9445	-1.33166	0.00518529	0.0292136
ENST00000538107	MFAP5	500.052	480.545	375.809	93.0267	236.802	247.974	-1.33416	8.95145e-05	0.00100912
ENST00000221561	TLE5	177.33	217.81	333.973	106.13	130.395	76.1053	-1.33426	5.01881e-05	0.000615659
ENST00000423777	ATF5	100.541	224.312	86.4148	62.0222	65.6988	48.6724	-1.3344	0.00226655	0.0150765
ENST00000614064	GTF2IRD2B	77.4698	92.7048	82.9374	49.2121	21.1335	38.7226	-1.33523	0.00038236	0.00344931
ENST00000488344	VAMP7	53.1427	36.5001	61.2999	13.6074	28.3811	21.879	-1.33875	0.00549095	0.0306328
ENST00000525725	PACSIN3	54.2416	70.3423	101.422	27.5054	21.6692	46.8969	-1.33898	0.00309514	0.0193359
ENST00000256460	CAMK1	117.071	69.8795	86.8147	45.6267	38.6341	30.7885	-1.33909	3.89461e-05	0.000490578
ENST00000562585	FBXL16	330.816	189.282	174.816	59.4618	58.8113	178.414	-1.33928	0.00337624	0.0207561
ENST00000578953	NBPF15	198.252	156.714	157.191	67.272	98.4356	51.1259	-1.34104	3.58371e-06	6.01043e-05
ENST00000394933	TLCD1	48.7795	32.7878	44.6114	14.7183	12.8699	26.0476	-1.34375	0.00715706	0.0376969
ENST00000519627	EIF3E	285.108	246.949	190.982	164.041	79.5053	62.0175	-1.34703	0.00020756	0.00205525
ENST00000289316	H2BC5	240.426	215.42	247.348	72.9813	111.388	113.052	-1.34749	1.82648e-10	7.83391e-09
ENST00000433097	RAP1A	107.708	84.8772	78.7612	36.4774	54.2576	24.3914	-1.34846	0.000486066	0.00421792
ENST00000292778	YDJC	69.5406	82.6871	69.5891	31.9276	43.5959	17.5873	-1.34871	0.00164506	0.0116139
ENST00000578221	IMPACT	228.596	124.842	143.734	82.0002	63.0253	63.4882	-1.35745	1.19091e-06	2.21118e-05
ENST00000570817	CEP131	381.066	321.563	380.193	110.284	158.88	186.173	-1.35804	3.37387e-11	1.65126e-09
ENST00000264265	LXN	102.256	101.712	95.5517	49.4011	41.1296	36.1675	-1.36027	1.2377e-07	2.851e-06
ENST00000552147	NAP1L1	331.232	469.4	396.622	208.269	143.971	153.564	-1.36042	3.38755e-10	1.38588e-08
ENST00000546489	CDK4	167.836	131.304	87.8084	28.3854	68.7193	63.7601	-1.36071	0.00105036	0.00800583
ENST00000570981	LCMT1	128.347	69.8336	83.0738	56.6698	14.7899	46.0768	-1.36181	0.00705297	0.0372377
ENST00000485386	ST20	124.019	93.2399	71.135	41.7489	60.4754	17.4396	-1.36182	0.00662682	0.0354333
ENST00000510934	UBE2K	285.249	426.89	235.071	84.8189	149.167	163.892	-1.36433	2.81969e-05	0.00036957
ENST00000358171	SERPINH1	553.058	510.92	538.022	234.22	217.896	218.245	-1.366	2.05039e-42	1.5335e-39
ENST00000422610	NCBP2	129.115	127.088	88.227	21.5915	36.4902	85.9878	-1.37219	0.00608806	0.033213
ENST00000541913	SPATA22	49.6614	62.1817	69.1486	13.1553	33.368	29.2146	-1.38013	0.00437676	0.0255112
ENST00000539225	TJP2	149.349	73.1047	113.535	28.2786	28.8962	81.9161	-1.38169	0.00548625	0.0306138
ENST00000537947	STARD10	1253.76	795.031	723.323	312.844	341.409	485.143	-1.38396	8.38969e-10	3.10821e-08
ENST00000643019	GRIP1	958.735	653.07	495.35	234.816	306.523	319.927	-1.38595	3.48031e-09	1.12865e-07
ENST00000376062	BCL2L1	230.115	226.408	203.206	87.7968	83.4232	101.173	-1.38636	1.65147e-17	1.71102e-15
ENST00000327141	TLE5	1935.28	1657.1	1286.85	547.667	761.177	684.951	-1.39137	2.56623e-15	2.08196e-13
ENST00000449240	RPL39P16	585.78	574.369	348.498	270.026	75.2696	280.083	-1.39292	0.000949074	0.0073604
ENST00000328085	NPIPA1	72.645	67.4405	47.5295	22.1309	23.4941	31.6368	-1.39582	0.000238768	0.00230514
ENST00000328085	NPIPA1	72.645	67.4405	47.5295	22.1309	23.4941	31.6368	-1.39582	0.000238768	0.00230514
ENST00000352634	ZDHHC16	115.775	147.238	79.2809	62.958	49.2125	28.13	-1.39675	0.000602468	0.00504333
ENST00000530625	TTC9C	114.269	81.0419	92.2674	26.8783	41.982	47.5901	-1.39718	1.28658e-05	0.000184828
ENST00000395525	SPECC1	51.5007	52.6767	32.3757	14.5138	18.3548	22.9907	-1.39893	0.00317535	0.0197391
ENST00000531477	TMEM126B	27.3101	39.2553	41.2425	17.2466	13.0344	13.6193	-1.40021	0.00733189	0.0383886
ENST00000555754	GALT	69.354	90.9747	74.0598	24.4308	30.7306	40.6538	-1.40065	7.51255e-05	0.000865268
ENST00000308831	RHOD	347.092	357.72	357.451	113.513	169.577	148.587	-1.40126	1.67049e-14	1.25723e-12
ENST00000171111	KEAP1	143.681	131.782	136.159	100.607	30.1582	38.3585	-1.40143	0.0019407	0.0133238
ENST00000468380	LINC00888	88.6283	133.226	100.45	43.8397	44.7818	42.7322	-1.40163	2.18603e-06	3.82724e-05
ENST00000398125	ADD1	246.542	199.359	215.508	65.8607	64.607	139.507	-1.40193	6.21905e-06	9.76004e-05
ENST00000503064	NME2	343.734	341.692	396.267	135.001	168.467	137.494	-1.40559	3.07895e-17	3.05762e-15
ENST00000372645	BEX3	554.169	450.88	389.077	230.754	153.246	182.438	-1.40731	1.65761e-14	1.25147e-12
ENST00000435359	CLUH	60.9303	108.117	61.4411	33.2631	33.0059	27.7133	-1.40763	0.000526149	0.00450208
ENST00000468151	DESI1	126.245	156.318	90.0594	21.8541	62.5157	66.1019	-1.40796	0.00214044	0.0144058
ENST00000282633	WASHC2A	69.1132	75.1733	52.9445	23.3872	42.78	13.2216	-1.41223	0.00829743	0.0423507
ENST00000428863	MDM2	376.481	215.551	284.657	114.679	124.98	110.971	-1.41871	6.13051e-11	2.90538e-09
ENST00000374177	GRM4	162.519	241.589	219.25	59.8215	83.3638	109.464	-1.42667	9.33706e-07	1.79079e-05
ENST00000396373	ETV6	274.135	280.033	272.995	105.198	114.65	110.942	-1.43003	8.3974e-23	1.46697e-20
ENST00000393190	NME2	258.298	209.615	215.501	105.315	105.195	62.2225	-1.43103	4.4681e-09	1.42201e-07
ENST00000397632	SIGIRR	132.838	138.522	134.785	64.8868	68.8712	27.8466	-1.43133	9.21269e-05	0.00103467
ENST00000343550	USF2	344.311	405.025	389.806	133.374	167.04	154.727	-1.43456	1.10396e-17	1.16908e-15
ENST00000472728	MYH10	88.7693	140.328	129.201	39.8771	63.6513	39.2503	-1.43458	5.51302e-05	0.000665372
ENST00000298229	INPPL1	484.809	489.876	493.933	150.029	235.568	195.64	-1.44116	1.06102e-14	8.24457e-13
ENST00000444870	SMIM1	362.934	337.401	371.436	113.192	160.122	151.028	-1.44333	1.36366e-17	1.43142e-15
ENST00000538164	GRIP1	71.568	65.1723	53.1354	27.3973	24.9824	23.1133	-1.44676	2.91374e-05	0.000379612
ENST00000546862	NACA	53.5897	112.925	59.1193	25.5899	32.621	31.0889	-1.44794	0.00136001	0.00995687
ENST00000584717	CCDC57	782.357	566.613	628.581	266.562	255.484	256.123	-1.44961	4.57665e-31	1.54272e-28
ENST00000495568	PIEZO1	72.3961	49.7656	121.481	33.9424	25.6548	36.4367	-1.45346	0.000987067	0.00759842
ENST00000497635	QARS1	388.905	258.21	243.435	149.313	108.43	91.3724	-1.45412	7.73637e-09	2.34077e-07
ENST00000397532	SLC7A7	100.712	93.7877	89.6251	32.941	53.9611	23.6053	-1.45793	0.000109275	0.00120077
ENST00000540297	HSP90B1	120.83	504.194	129.292	90.9909	118.768	90.0175	-1.45859	0.00801973	0.0412234
ENST00000402252	PYCR1	380.291	543.567	384.444	127.553	200.389	185.704	-1.45963	3.13471e-09	1.02631e-07
ENST00000301408	CGB5	1924.76	1756.36	1447.46	447.391	977.506	558.132	-1.46412	1.26007e-07	2.89696e-06
ENST00000607355	H2AC19	673.939	425.145	526.657	213.137	229.188	188.086	-1.46608	3.80352e-16	3.38577e-14
ENST00000505790	IRX4	135.061	119.851	87.6644	56.8054	47.1648	28.6675	-1.46874	1.66287e-05	0.000231921
ENST00000377836	HES2	134.249	163.471	227.009	80.0573	96.6877	25.6123	-1.47114	0.00216688	0.0145511
ENST00000433022	SUCLA2	107.936	99.2908	173.753	60.8565	34.6335	53.2763	-1.47224	2.52674e-05	0.000335399
ENST00000585281	ANXA8	59.3184	58.0981	63.8628	34.6125	8.52059	27.3329	-1.47244	0.00569544	0.0315093
ENST00000216780	PCK2	293.571	669.526	349.149	185.298	186.729	141.48	-1.47667	1.2216e-05	0.000176662
ENST00000645217	PCK2	293.571	669.526	349.149	185.298	186.729	141.48	-1.47667	1.2216e-05	0.000176662
ENST00000369713	GSTO1	233.656	164.38	235.135	86.8387	63.3926	95.4675	-1.47857	7.22018e-11	3.38162e-09
ENST00000637985	CLN3	131.087	124.964	148.106	38.0265	61.2702	57.3669	-1.47993	2.28759e-08	6.13091e-07
ENST00000354056	CDK2	195.325	91.5466	130.358	31.6806	64.6535	61.9719	-1.48181	0.00013983	0.00148208
ENST00000430969	TNRC18	256.77	214.225	234.634	84.6592	97.7478	87.5625	-1.48679	5.67767e-20	7.22785e-18
ENST00000483871	SRSF6	128.933	106.784	67.3645	61.867	31.2465	22.5162	-1.48876	0.00126685	0.00937523
ENST00000612061	H4C15	50.8992	125.905	76.6377	19.8104	42.0473	36.2286	-1.49369	0.00332094	0.0204793
ENST00000412952	BCOR	404.32	195.911	208.646	154.295	90.3829	62.2605	-1.4947	0.000120223	0.00130906
ENST00000618853	OPLAH	110.674	127.329	119.645	40.8891	52.9856	43.0388	-1.4948	3.43976e-09	1.11954e-07
ENST00000440081	TNRC18	425.081	456.886	406.474	149.791	140.49	203.377	-1.49904	3.2533e-20	4.32562e-18
ENST00000373640	C2orf72	413.436	406.261	345.879	84.9704	174.261	183.806	-1.50013	1.12064e-07	2.61152e-06
ENST00000354958	PLEC	81.5501	75.2407	109.637	20.6501	34.1479	47.0343	-1.50026	0.000140657	0.00148953
ENST00000377464	RERE	86.1675	94.7406	107.584	45.3349	21.6077	44.2638	-1.50046	1.60662e-05	0.000225124
ENST00000650197	CDC73	81.882	105.724	50.8832	20.5306	33.3325	36.8481	-1.50349	0.00058533	0.00492744
ENST00000674214	DNAJC7	288.505	233.657	234.321	114.474	87.2264	84.5556	-1.51022	2.28332e-17	2.31553e-15
ENST00000489459	PPIA	552.638	717.452	444.292	253.234	230.283	166.048	-1.51091	2.93344e-10	1.22097e-08
ENST00000544211	MFAP5	185.989	183.5	102.375	24.3864	72.8598	80.2875	-1.51373	0.00123246	0.00915471
ENST00000357383	CGB3	161.469	151.09	122.941	27.3072	92.0993	42.5894	-1.51536	0.000880695	0.00690618
ENST00000616377	GTF2IP1	156.133	131.925	103.538	44.543	34.5264	67.7171	-1.51592	8.98925e-07	1.7322e-05
ENST00000509730	SAR1B	45.7793	147.233	61.8319	36.5455	20.4264	40.7473	-1.51823	0.00786205	0.0406048
ENST00000434505	CKMT1A	252.542	119.207	186.474	49.5396	75.6336	81.9885	-1.51833	3.57735e-06	6.00398e-05
ENST00000279259	FAU	137.314	107.69	70.3859	57.6054	37.8496	21.1775	-1.52759	0.000710237	0.00576989
ENST00000357635	FAM219B	73.3297	104.421	98.7207	26.5751	23.557	53.2327	-1.5325	0.000174269	0.00178543
ENST00000422085	MAGEA2B	259.319	146.736	237.203	85.2797	131.127	16.5727	-1.54454	0.00985248	0.0485157
ENST00000463859	SRSF11	96.3382	156.205	90.9496	13.4775	51.8797	62.4852	-1.54807	0.00605718	0.0330521
ENST00000484391	MFN2	165.328	114.121	87.2526	14.8715	48.5099	70.0434	-1.54839	0.00371918	0.0224322
ENST00000452404	NCBP2	379.671	295.533	360.099	96.2065	144.328	139.945	-1.55032	3.52426e-15	2.83994e-13
ENST00000621513	GSTT1	80.2687	95.6243	113.806	48.1639	22.8991	36.1438	-1.55881	1.74592e-05	0.000241953
ENST00000234396	ATP6V1B1	2824.89	2612.18	2916.22	660.616	1289.73	1092.09	-1.5591	3.62917e-12	2.07296e-10
ENST00000358208	SRC	237.092	215.169	237.751	73.1834	92.5079	85.6284	-1.56	1.81025e-19	2.2448e-17
ENST00000355329	MORN3	180.734	164.222	149.475	56.8781	63.3895	59.949	-1.56285	1.12442e-15	9.40936e-14
ENST00000646312	GPI	138.705	230.116	127.188	51.4215	63.9172	66.7759	-1.56289	1.33538e-06	2.45277e-05
ENST00000643241	DNAJC19	275.608	183.366	226.144	98.032	88.4592	61.7831	-1.56541	8.51088e-11	3.93986e-09
ENST00000462415	LAMA5	129.644	117.829	84.1717	31.2766	71.4033	15.7604	-1.57671	0.00413435	0.0243893
ENST00000534680	C8orf82	95.2605	123.317	89.4213	51.1656	37.938	22.0706	-1.57832	4.47974e-05	0.000555511
ENST00000550447	PMEL	215.053	181.246	244.543	54.1338	81.8875	94.6792	-1.58022	5.23472e-10	2.04043e-08
ENST00000535413	MLEC	219.573	61.6587	106.178	15.959	68.982	50.6539	-1.58448	0.0100515	0.0493464
ENST00000595761	NUP62	131.379	107.005	168.487	52.3711	40.0888	53.5459	-1.58742	9.48593e-09	2.82723e-07
ENST00000584261	DDX42	72.4111	77.8354	105.241	20.5209	42.0388	28.4366	-1.59237	7.67724e-05	0.000880821
ENST00000449565	EAF1	84.9678	70.7155	63.026	19.246	27.6285	31.4549	-1.59371	6.54965e-06	0.000101787
ENST00000412290	CSF2RA	53.5625	27.8979	54.4926	12.737	18.2505	16.8236	-1.60172	0.00181033	0.0125906
ENST00000362076	C1orf43	227.16	193.185	116.509	79.5006	82.7891	25.053	-1.60571	0.000613141	0.00512013
ENST00000513339	REEP5	287.939	202.942	222.767	65.2059	62.3432	125.671	-1.60628	5.26607e-08	1.32249e-06
ENST00000511865	REEP5	115.729	120.922	91.6541	19.8261	64.6244	30.0408	-1.60963	0.00070697	0.00575507
ENST00000307365	DDIT4	2027.33	3632.28	2525.64	770.715	1144.15	990.482	-1.6105	7.48568e-11	3.47873e-09
ENST00000443240	XPO1	289.312	144.163	166.26	56.7434	87.979	62.9566	-1.61392	6.63999e-07	1.31989e-05
ENST00000576862	NUP88	63.3541	30.783	44.9665	18.0152	23.0759	7.29474	-1.61912	0.00959924	0.0475059
ENST00000393106	STEAP3	116.672	108.268	111.8	47.9015	39.9087	30.0788	-1.62089	1.77216e-09	6.12906e-08
ENST00000621840	TDRD3	114.873	102.023	88.5695	41.0765	27.7441	37.7901	-1.62512	3.63703e-09	1.17628e-07
ENST00000334619	CCKBR	531.675	801.795	574.659	201.28	295.085	170.956	-1.62515	1.45229e-09	5.15183e-08
ENST00000371320	SSBP3	498.141	283.409	381.707	183.617	100.48	120.834	-1.62517	1.43099e-09	5.10227e-08
ENST00000282605	JADE2	45.4696	34.7726	32.0164	21.199	9.17289	9.11673	-1.62906	0.00640757	0.0345155
ENST00000397426	FBXO7	163.853	164.403	165.288	92.8178	40.6156	38.258	-1.63259	7.09947e-06	0.000109338
ENST00000520262	SLC20A2	456.348	380.094	426.016	155.486	151.051	129.956	-1.63901	2.52583e-34	1.07948e-31
ENST00000448456	CGB8	1109.44	1220.82	929.151	238.492	507.138	368.087	-1.65124	4.18353e-10	1.67713e-08
ENST00000674500	CELSR1	460.32	421.683	444.239	143.974	140.491	170.926	-1.65241	3.91997e-43	3.23506e-40
ENST00000400202	NRIP1	178.964	145.763	115.678	18.8261	47.542	82.8552	-1.66265	0.00057589	0.00485651
ENST00000408968	IFITM1	255.983	185.753	178.971	46.3178	101.79	60.1438	-1.66936	5.10009e-07	1.03301e-05
ENST00000216446	PLEK2	206.144	190.918	186.609	72.6127	56.7499	68.4569	-1.66985	6.48438e-21	9.23754e-19
ENST00000356950	H2BC12	2963.2	2945.38	2865.64	798.03	1187.52	959.647	-1.6785	3.84253e-27	9.57952e-25
ENST00000309539	OLR1	95.2296	126.35	97.8064	46.1534	29.1562	33.2873	-1.67883	8.56868e-08	2.05485e-06
ENST00000570044	ADGRG1	224.294	265.852	323.792	63.3544	100.67	111.159	-1.67889	7.25426e-10	2.73411e-08
ENST00000382932	SLC7A4	529.673	602.747	533.933	193.781	194.214	174.238	-1.67899	5.99708e-35	2.76861e-32
ENST00000550934	NAP1L1	1043.97	1251.46	441.633	307.979	230.931	376.837	-1.69424	0.00025698	0.00245423
ENST00000300283	CKMT1B	343.303	152.838	210.972	61.6767	78.5131	92.4722	-1.69468	7.51388e-08	1.8294e-06
ENST00000585103	RNF138	135.886	107.011	102.27	45.7508	37.1327	30.8811	-1.70141	5.26069e-10	2.04722e-08
ENST00000548480	SLC25A3	171.592	80.0935	102.539	54.4927	24.0903	37.8312	-1.7142	3.16735e-05	0.000408208
ENST00000414027	LARGE2	94.9658	34.7273	83.8411	23.014	16.3684	30.7891	-1.71512	0.000873093	0.00686006
ENST00000530181	PPFIBP2	223.724	300.351	276.68	72.7473	91.5794	99.324	-1.7158	6.31058e-15	5.01765e-13
ENST00000390237	IGKC	1316.55	1271.14	1022.05	416.542	372.583	385.058	-1.72717	1.19352e-49	1.29839e-46
ENST00000393034	FAIM	101.797	87.225	76.0192	50.5896	23.9844	11.0028	-1.7284	0.00165465	0.0116782
ENST00000390242	IGKJ1	915.179	646.309	868.938	368.363	147.06	278.082	-1.72941	9.84524e-10	3.59735e-08
ENST00000551775	NACA	4134.28	9351.6	4346.82	1172.91	1549.21	3148.07	-1.73557	0.00477231	0.0273178
ENST00000392554	BTBD6	85.2439	86.4782	48.4408	37.527	22.5999	9.39633	-1.74866	0.00279056	0.0178002
ENST00000409252	SH3D19	49.3351	50.1511	48.3868	19.8559	16.1417	11.412	-1.75317	0.000101185	0.00112062
ENST00000373345	ARHGAP40	97.1719	111.447	127.985	35.1071	33.9141	37.6812	-1.7644	1.43731e-10	6.33503e-09
ENST00000447677	VDAC2	421.961	107.04	130.197	81.9493	99.9187	20.0158	-1.76657	0.00646327	0.0347529
ENST00000338663	SLC3A2	1155.79	2696.5	1471.02	377.495	687.705	622.11	-1.77808	0.000239626	0.00231155
ENST00000551457	TMCC3	139.589	117.305	126.405	35.9668	39.9855	43.5824	-1.78106	1.44814e-14	1.10729e-12
ENST00000619162	ANXA8L1	66.5469	37.1389	31.5892	15.1993	17.453	10.1024	-1.78457	0.0013731	0.0100383
ENST00000418286	ESPN	50.3138	46.8301	110.608	22.6831	14.9353	26.7783	-1.79997	0.00070511	0.00574775
ENST00000457105	FBXW4	171.874	205.078	234.747	45.7786	70.0823	73.9632	-1.80025	9.54718e-12	5.07761e-10
ENST00000369781	SLC16A4	394.674	281.685	230.291	76.2326	81.5698	119.019	-1.8144	9.1441e-13	5.52641e-11
ENST00000674915	IFRD1	44.7297	86.8239	43.7525	25.2528	19.5569	8.8127	-1.8202	0.00210182	0.0142296
ENST00000547914	NACA	256.894	386.679	327.865	132.271	57.702	110.328	-1.82245	4.4321e-09	1.41243e-07
ENST00000397110	C1QTNF6	373.885	275.086	284.895	78.2016	111.801	91.5347	-1.82735	1.2195e-19	1.53613e-17
ENST00000314332	H2BC4	66.1179	78.8747	95.9255	17.7533	33.0543	22.1187	-1.83101	5.72837e-06	9.10339e-05
ENST00000320816	DAB2	137.178	107.746	108.532	37.4527	32.8982	36.9711	-1.83197	1.52145e-13	1.02284e-11
ENST00000320816	DAB2	137.178	107.746	108.532	37.4527	32.8982	36.9711	-1.83197	1.52145e-13	1.02284e-11
ENST00000545507	BSG	126.151	162.621	107.233	46.4294	30.7587	43.0978	-1.83868	7.43635e-10	2.79834e-08
ENST00000422941	SLC7A8	149.179	183.639	187.743	42.6475	57.8337	55.6405	-1.84278	5.41265e-14	3.77671e-12
ENST00000393657	DDX19B	45.7983	57.6973	52.0418	10.4429	13.5252	23.3803	-1.84784	0.000175888	0.00179894
ENST00000620770	MUC1	192.696	128.953	154.434	14.7521	70.1284	54.9892	-1.85683	0.000211205	0.0020853
ENST00000393681	FOLR1	405.058	417.734	450.109	118.061	149.393	110.771	-1.8589	1.05686e-27	2.81042e-25
ENST00000322861	MYLPF	299.384	214.778	164.467	92.7824	64.137	42.9329	-1.85959	2.80122e-08	7.40791e-07
ENST00000352480	ASS1	496.22	917.286	675.883	228.307	188.722	208.586	-1.8614	3.9015e-14	2.7873e-12
ENST00000599578		75.487	79.2707	104.668	34.7455	16.2103	26.1899	-1.8687	2.0722e-06	3.6493e-05
ENST00000602177	MYO9B	34.8896	29.4612	34.7079	5.72905	11.0581	11.9081	-1.87693	0.00152478	0.0108998
ENST00000373106	CSF3R	235.785	271.781	257.305	64.382	85.8656	73.6112	-1.8816	1.7066e-21	2.56882e-19
ENST00000474991	S100A16	917.738	950.449	1122.81	240.513	359.123	272.058	-1.8843	7.27769e-24	1.38236e-21
ENST00000370473	GBP1	36.3732	30.8897	25.8943	7.63197	8.55525	9.6119	-1.88969	0.00108534	0.00822266
ENST00000443677	RNF135	88.2034	72.2962	99.6916	30.7952	33.108	10.6116	-1.89261	6.2219e-05	0.000741947
ENST00000495776	OSBPL9	346.709	629.087	461.567	107.025	140.86	171.801	-1.89697	1.84465e-11	9.41322e-10
ENST00000511142		53.302	81.7629	89.9818	13.4559	26.2616	25.8143	-1.90726	3.91525e-05	0.000492658
ENST00000337843	C1QTNF6	905.253	697.473	793.073	225.349	256.313	200.168	-1.91609	1.88778e-42	1.45743e-39
ENST00000519232	TATDN1	123.429	33.4346	130.17	22.3635	22.8494	35.5236	-1.91969	0.000728269	0.0058884
ENST00000469141	THRAP3	139.698	61.7501	103.685	37.5401	26.8347	21.4604	-1.92631	4.09146e-06	6.73458e-05
ENST00000650905	MYD88	137.165	104.296	117.334	28.3138	34.0656	38.727	-1.93069	2.77333e-13	1.82346e-11
ENST00000497734	SRC	163.718	211.563	216.232	57.7776	63.5958	43.0373	-1.95431	6.37557e-14	4.42279e-12
ENST00000396549	MFAP5	698.15	636.51	621.27	154.883	236.214	145.955	-1.9647	7.73833e-22	1.19485e-19
ENST00000651698	PGM3	77.1713	44.8017	87.8024	25.0699	10.7146	21.6605	-1.96799	4.72209e-05	0.000583147
ENST00000606923	H2BC11	59.9132	47.3619	74.5879	19.8364	19.4764	11.2005	-1.96838	1.91499e-05	0.000263097
ENST00000368706	S100A16	4009.6	3722.53	3888.54	1071.01	1116.19	1002.49	-1.97246	2.47253e-153	1.9725e-149
ENST00000381923	TMEM52B	46.5062	100.607	51.2851	17.0446	21.058	17.2949	-1.97431	0.000109357	0.00120112
ENST00000368206	HDGF	75.7332	25.5946	39.0195	17.103	8.03765	12.6024	-1.98598	0.00176269	0.0123065
ENST00000392437	OPA1	221.763	168.648	135.007	28.7128	46.2883	67.1877	-1.99275	5.06106e-09	1.59167e-07
ENST00000620329	ARHGAP23	29.7798	24.2274	39.0368	13.1204	7.82481	4.06052	-2.00234	0.00512065	0.0289039
ENST00000631490	ARHGAP23	29.7798	24.2274	39.0368	13.1204	7.82481	4.06052	-2.00234	0.00512065	0.0289039
ENST00000564708	SLC7A6	73.0846	82.9833	41.7121	19.8975	21.3202	12.0458	-2.00528	3.79619e-05	0.000479695
ENST00000549645	EIF4B	90.7523	155.634	150.071	32.0296	43.453	31.798	-2.0073	1.29187e-08	3.66765e-07
ENST00000611571	MUC1	120.917	99.2663	119.236	22.4351	32.9626	32.0406	-2.06745	6.99824e-13	4.31672e-11
ENST00000262776	LGALS3BP	235.917	153.549	146.442	60.0448	44.2946	32.2989	-2.07685	2.495e-11	1.24402e-09
ENST00000269394	ZNF750	93.6367	79.7625	73.4974	18.8001	25.8944	16.8019	-2.09566	2.22604e-09	7.5676e-08
ENST00000552247	RBMS2	73.3256	48.2822	49.743	5.35117	16.3799	21.3506	-2.12494	0.000376465	0.00340918
ENST00000563060	ALDOA	1440.1	885.834	1190.22	250.351	332.094	280.428	-2.12501	3.42538e-30	1.05102e-27
ENST00000599748	SPHK2	44.2045	33.8596	35.3692	5.81236	13.6195	7.38272	-2.15967	0.000468764	0.00408801
ENST00000409400	BIN1	28.5377	38.3364	64.2642	15.237	3.971	12.7637	-2.16408	0.00208644	0.0141378
ENST00000371081	GNAS	51.0376	42.4608	84.6278	8.99981	11.2562	23.4966	-2.16735	0.000180826	0.00183611
ENST00000606325	TBX18	93.9427	65.1339	99.0248	22.7804	23.512	13.4479	-2.20495	3.47724e-08	9.01635e-07
ENST00000526242	SERPINH1	72.391	108.831	75.0183	24.9733	19.813	14.8343	-2.20811	4.5798e-08	1.16234e-06
ENST00000580032	FAM104A	93.7945	133.21	85.6372	20.2517	45.8925	5.62745	-2.21176	0.000845566	0.00667886
ENST00000601956	STAP2	116.809	170.716	112.952	32.0235	39.2313	21.9499	-2.21808	3.63074e-10	1.47279e-08
ENST00000398016	GRIP1	85.5832	89.4069	66.3627	23.2505	27.8257	4.05769	-2.22534	0.000573464	0.00484458
ENST00000519831	MRPL15	479.007	380.465	333.526	128.776	97.8026	41.0594	-2.25202	6.947e-10	2.63491e-08
ENST00000566097	ST3GAL2	140.082	71.6558	63.7276	13.5044	35.4827	11.4698	-2.27662	8.20014e-05	0.000934542
ENST00000594605	STAP2	339.408	256.77	271.585	62.0776	61.7561	66.6651	-2.28887	7.5278e-39	4.50407e-36
ENST00000489551	CSF3R	44.4916	57.1748	73.2869	6.73032	14.7789	16.0326	-2.30929	1.42718e-05	0.00020247
ENST00000347159	PSAT1	23.5201	28.9894	25.2215	3.87503	6.28236	6.55787	-2.31035	0.000999136	0.0076765
ENST00000538694	MFAP5	228.278	239.361	173.271	35.1756	26.1583	74.8363	-2.35406	4.11869e-10	1.65668e-08
ENST00000513692	IRX4	264.242	170.146	247.656	49.3901	42.0952	49.1167	-2.38895	6.60275e-24	1.26419e-21
ENST00000395499	AGPAT1	133.592	94.9544	97.856	30.866	29.4602	4.61626	-2.42158	3.88727e-05	0.00048991
ENST00000373873	OBSL1	156.505	133.231	149.554	29.7779	23.5747	31.5529	-2.46396	7.50696e-24	1.41468e-21
ENST00000375300	SIK3	48.092	29.6754	37.5784	6.40889	7.19462	8.98005	-2.50096	2.00059e-05	0.000272962
ENST00000374382	GDPD2	312.846	280.996	281.754	51.895	62.1565	44.1871	-2.57623	3.20325e-44	2.73798e-41
ENST00000370334	YTHDF1	108.042	24.909	15.9771	5.27123	9.976	11.3655	-2.58568	0.00387428	0.0231812
ENST00000372310	SLC6A9	105.227	160.442	72.926	17.1474	26.1552	17.4018	-2.60323	4.89131e-09	1.54486e-07
ENST00000399808	IFITM3	805.147	831.349	685.51	122.138	149.147	134.27	-2.62681	3.0636e-75	8.14679e-72
ENST00000592943	MED16	55.1921	78.8791	63.6011	0	10.5914	21.5518	-2.70625	0.00631562	0.034144
ENST00000304460	SLC6A19	615.112	538.659	511.121	74.6319	119.38	78.9826	-2.70911	5.90034e-42	4.15332e-39
ENST00000626028	SF1	34.2555	42.5289	70.651	9.21381	3.20619	11.2264	-2.81494	3.86225e-05	0.000487014
ENST00000497916	TRIM27	86.8546	79.0534	133.042	27.8989	5.98283	9.95086	-2.88544	8.3571e-07	1.61821e-05
ENST00000498464	TRIM27	86.8546	79.0534	133.042	27.8989	5.98283	9.95086	-2.88544	8.3571e-07	1.61821e-05
ENST00000367245	MYCT1	70.953	37.8235	79.6811	6.06485	13.9355	7.31306	-2.90064	1.02025e-06	1.92721e-05
ENST00000403562	PRKAR1B	102.773	106.379	113.189	0	23.389	22.7337	-2.90966	0.00118339	0.00882034
ENST00000376166	ABI1	27.0037	17.7715	21.2527	0.000942011	4.05466	5.24405	-2.9728	0.00800814	0.0411992
ENST00000392462	MORN3	268.233	226.536	235.722	6.56541	29.2622	63.9685	-2.98297	1.84633e-07	4.10289e-06
ENST00000554758	SLC7A7	257.443	254.339	193.388	21.0315	39.9737	33.0247	-3.00888	2.8232e-27	7.26533e-25
ENST00000324873	NUPR1	55.7717	162.588	79.4454	9.45322	16.1134	14.1601	-3.05802	8.45474e-08	2.0372e-06
ENST00000557629	SLC7A7	192.439	52.872	96.3761	13.9269	16.8691	12.4419	-3.06742	1.62083e-08	4.52113e-07
ENST00000528856	CAPRIN1	66.9194	134.971	120.923	0	5.13054	37.1696	-3.0896	0.00477459	0.0273243
ENST00000439456	ZMYND11	28.637	43.8461	45.989	0	7.30782	8.49247	-3.10187	0.00173021	0.0121328
ENST00000555965	ACTR10	114.587	171.759	87.7067	32.6228	0.0248569	14.728	-3.10253	0.000893168	0.00698568
ENST00000523381	ST8SIA4	35.1132	49.8023	45.4241	4.37212	11.6115	0	-3.11076	0.00331402	0.0204472
ENST00000440412	CXorf49B	381.697	283.703	262.237	50.3109	26.4311	37.8013	-3.13131	6.01545e-35	2.76861e-32
ENST00000452468	CXorf49	381.697	283.703	262.237	50.3109	26.4311	37.8013	-3.13131	6.01545e-35	2.76861e-32
ENST00000395641	NUPR1	208.609	472.988	215.749	16.3052	47.225	47.5375	-3.13576	9.45431e-11	4.35973e-09
ENST00000397528	SLC7A7	47.319	213.505	105.367	29.852	0	16.0394	-3.14965	0.00217275	0.0145782
ENST00000638412		948.098	533.301	446.19	68.0442	65.1849	97.7016	-3.15785	9.70954e-28	2.61099e-25
ENST00000537274	YAP1	58.8043	50.6782	34.318	13.4458	0.000824075	3.7505	-3.20306	0.00185118	0.0128084
ENST00000439385	CAPG	96.6548	79.7845	134.58	18.1192	17.8453	0	-3.20964	0.000256325	0.00244895
ENST00000674313	SLC7A7	579.275	323.095	449.711	36.1736	77.4417	39.7018	-3.23121	1.5081e-22	2.50648e-20
ENST00000518884	LY6D	107.367	53.6923	113.823	10.7082	17.5316	1.08892	-3.27787	2.02106e-05	0.000275455
ENST00000614355	TJP1	73.2398	34.805	70.5848	7.71232	10.882	0.267977	-3.31664	0.000395093	0.00355212
ENST00000477221	FRMD4A	43.8583	83.7149	110.657	15.5029	0	8.0736	-3.45941	0.000214084	0.00211111
ENST00000351273	ACP3	160.232	105.947	154.564	9.6957	17.6451	10.1225	-3.56857	4.03526e-21	5.85309e-19
ENST00000562924	NPTN	142.332	50.976	53.102	0.603521	15.5933	3.77319	-3.60759	5.17779e-05	0.000631601
ENST00000574442	CAMTA2	23.6812	186.692	62.0718	0	17.4296	6.56961	-3.62487	0.00141275	0.0102802
ENST00000359228	LYPD2	121.099	120.817	110.345	6.45925	9.61388	12.8841	-3.71089	5.4733e-23	9.6318e-21
ENST00000397962	ZMYND11	44.963	27.6418	25.8962	6.66698	0	0	-3.93247	0.00634447	0.0342411
ENST00000571105	PCYT2	44.9935	40.2163	42.0202	9.46847	4.46601e-08	0	-3.94007	0.00429923	0.0251819
ENST00000392623	S100A13	120.527	69.4675	52.6259	17.4671	0	0	-3.94587	0.00352281	0.0214861
ENST00000554989	CKB	62.5055	52.6065	82.7458	9.3405	0	4.12829	-4.05975	5.08746e-07	1.03185e-05
ENST00000292562	ZNF251	54.6764	19.4041	109.871	0.000590287	3.26937	8.03048	-4.17901	0.000113721	0.00124392
ENST00000652497	MLLT10	41.533	18.6931	185.689	13.2537	0.000110266	1.3401	-4.27556	0.00109973	0.00831589
ENST00000250896	MKNK2	874.626	386.045	99.7917	4.54471e-05	20.9057	51.3877	-4.32801	0.00878417	0.0443807
ENST00000426145	SLC7A4	233.258	292.075	224.854	22.2614	6.91802	6.56482	-4.49737	6.15417e-30	1.8411e-27
ENST00000344102	WARS1	10.7219	155.222	12.9663	0	7.817	0	-4.58791	0.00610217	0.0332597
ENST00000633239	ESPN	58.6503	86.6168	107.514	0	10.1862	0	-4.74663	4.56818e-05	0.000565599
ENST00000539286	BRI3	605.081	91.3061	48.8045	8.09765	8.24847	12.0822	-4.79573	5.35894e-06	8.5847e-05
ENST00000628391	TCF4	143.72	39.2682	20.6904	0	0	6.69519	-4.96113	0.000257345	0.00245674
ENST00000265187	MCM8	51.3247	33.4002	75.3626	0.0411218	5.37222	0.0237334	-5.07022	1.28738e-05	0.000184828
ENST00000473407	REEP1	57.0008	213.535	169.546	14.3529	0	0	-5.12693	0.0100088	0.0492143
ENST00000557369	HECTD1	82.1664	44.1772	63.3197	4.65267	0	0	-5.34573	1.26998e-07	2.91694e-06
ENST00000593194	TNNT1	290.812	0.0501551	123.114	0.874251	5.4799	0.523504	-5.92419	0.00407393	0.02414
ENST00000606142	LAP3	229.105	108.535	22.4299	5.87855	0.00707668	7.68789e-09	-5.99794	5.95701e-07	1.19405e-05
ENST00000411784	RPP21	1.24781e-07	14.0056	107.864	0	1.77012	0.101341	-6.02998	0.00831724	0.0424018
ENST00000411784	RPP21	1.24781e-07	14.0056	107.864	0	1.77012	0.101341	-6.02998	0.00831724	0.0424018
ENST00000428040	RPP21	1.24781e-07	14.0056	107.864	0	1.77012	0.101341	-6.02998	0.00831724	0.0424018
ENST00000428040	RPP21	1.24781e-07	14.0056	107.864	0	1.77012	0.101341	-6.02998	0.00831724	0.0424018
ENST00000643142	TBCE	35.25	119.334	51.7865	1.19079e-05	3.47841	0.496913	-6.21514	1.0783e-07	2.52268e-06
ENST00000377199	TRIM27	16.8754	118.625	0.00151814	0.11962	0.543647	1.06224	-6.22515	0.00210236	0.0142296
ENST00000573251	RSL1D1	38.0764	109.148	7.32428e-08	0.00118422	0	2.06145	-6.34934	0.00294438	0.0186275
ENST00000374617	WDR46	4.03384	33.2062	17.403	3.40667e-08	0.00778708	0.0302391	-6.75319	0.000980885	0.00755812
ENST00000465565	SURF4	13.8744	28.2123	15.5336	0	0	0	-6.83753	0.000101579	0.00112394
ENST00000626635	SURF4	13.8744	28.2123	15.5336	0	0	0	-6.83753	0.000101579	0.00112394
ENST00000555851	ZC3H14	22.5007	6.63078	33.0133	0	0	0	-6.93606	0.000171159	0.00176111
ENST00000306954	GON7	158.102	180.533	144.579	0.0354282	2.91294	0.652216	-7.02864	3.9673e-20	5.18849e-18
ENST00000493261	ING5	48.983	22.7712	0	0	0	0	-7.1038	0.0100758	0.0494453
ENST00000598965	ERF	54.6144	0	21.2558	0	0	0	-7.16901	0.00891148	0.0448441
ENST00000482876	TIA1	44.2022	23.1521	9.34562	0	0	0	-7.1917	4.08015e-05	0.000511525
ENST00000457485	CLIC1	45.0317	0	34.2495	0	0	0	-7.23982	0.00690888	0.0366956
ENST00000510046	DCP2	62.0618	0	21.0458	0	0	0	-7.29383	0.00679853	0.036222
ENST00000464432	IMP4	25.5587	7.35937	47.6532	0	0	0	-7.30207	4.78787e-05	0.000590965
ENST00000509551	HMCES	0	8.80444	74.927	0.37521	0	0	-7.38511	0.00772802	0.0400162
ENST00000569542	TERF2	0	53.6585	31.0859	0	0	0	-7.4157	0.00483315	0.027554
ENST00000556579	WARS1	20.8677	56.1142	17.9005	0	0	0	-7.55405	3.20322e-06	5.43322e-05
ENST00000442925	ACKR2	42.9743	55.4281	0	0	1.86498e-08	1.47833e-05	-7.57813	0.00296441	0.0187196
ENST00000520216	HSD17B4	1.36645e-05	25.4046	71.4198	0	0	0	-7.5817	0.00347275	0.0212349
ENST00000527764	MAP7D1	24.6109	45.1155	32.3439	0	0	0	-7.65047	2.04944e-07	4.50458e-06
ENST00000544501	YBX3	55.0725	53.3027	0	0	0	0	-7.70975	0.00202577	0.0137853
ENST00000466748	STAG2	0	44.6681	65.167	0.248873	0	0	-7.78192	0.00175453	0.0122709
ENST00000415772	SBDSP1	39.9656	42.9071	32.3631	0	0	0	-7.81256	2.08217e-08	5.67569e-07
ENST00000594597	GRAMD1A	13.8963	59.419	42.3594	0	0	0	-7.83686	7.34465e-07	1.44178e-05
ENST00000361523	BECN1	39.729	42.8976	37.0293	0	0.00089688	9.56243e-05	-7.87486	9.67219e-09	2.86491e-07
ENST00000413364	LITAF	2.74305e-06	73.8492	43.6678	0.00108988	1.53657e-06	0.000810313	-7.88879	0.00131564	0.00970032
ENST00000445521	SVIL-AS1	0	46.751	71.9764	0	0	0	-7.89503	0.0012643	0.00936216
ENST00000589759	ATP6V0A1	52.8019	32.5832	38.0856	0	0	0	-7.91145	1.04203e-08	3.06374e-07
ENST00000477686	MRPL20	38.1114	52.7463	36.3008	0	0	0	-7.96119	8.26875e-09	2.48613e-07
ENST00000409783	PTCD3	42.9821	0	86.2279	0.00374233	0	0	-7.96989	0.00101498	0.00777575
ENST00000460462	RAP2C	81.8439	4.30728	48.667	1.7759e-05	4.28287e-07	0.00482575	-8.01028	8.57267e-06	0.000129119
ENST00000452041	TAF6	16.9469	53.5596	59.053	1.67404e-07	0.0452237	0.00401416	-8.01041	1.35258e-07	3.08593e-06
ENST00000622095		102.146	0	40.4426	0	0	0	-8.07127	0.000756572	0.00607211
ENST00000436754	PDLIM2	114.622	0	28.7636	0	0	0	-8.08356	0.00085526	0.00673728
ENST00000576532	CCNE1	105.237	21.5748	22.0826	0	0	0	-8.14674	2.94355e-07	6.27793e-06
ENST00000554545	CDK2	66.6922	78.7381	0.000953773	0	0	0	-8.15081	0.000511746	0.00440605
ENST00000504115	CCNH	41.8535	0	104.295	0	0	0	-8.15282	0.000596234	0.00500339
ENST00000576470	BAIAP2	0	69.1735	75.0263	0	0	0	-8.17231	0.000496201	0.00429186
ENST00000470234	AZI2	105.047	25.2293	25.2435	0.0263699	0	0	-8.20675	1.05297e-07	2.47189e-06
ENST00000521170	BRF2	24.9989	33.9934	100.698	0	0	0	-8.3026	3.62633e-08	9.3422e-07
ENST00000491525	NECTIN3	20.9269	70.6051	68.3994	0	0	0.471306	-8.31064	1.32124e-08	3.72452e-07
ENST00000430547	NUP50	77.554	21.0244	73.1424	0	0	0	-8.37714	6.38631e-09	1.95702e-07
ENST00000553226	POLR2KP1	64.1218	59.3766	62.441	0	0	0	-8.49725	2.33949e-11	1.17382e-09
ENST00000483786	SLC4A2	4.63488	115.359	65.4185	0	0	0	-8.53469	7.81218e-07	1.52131e-05
ENST00000396599	RPL21P75	107.11	27.2694	87.4033	0	0	0	-8.7359	3.86005e-10	1.56052e-08
ENST00000420738	TMEM59	93.314	88.7075	70.1154	0	0	0	-8.94197	6.28477e-13	3.89672e-11
ENST00000443019	PLCXD1	76.7577	127.684	53.2131	0	0	0	-8.98587	7.48527e-12	4.04391e-10
ENST00000403904	CSNK1E	145.658	79.6731	46.8219	0	0.000679932	0	-9.04057	9.29144e-12	4.95261e-10
ENST00000362545	RNA5SP370	51.0411	105.915	153.566	0	0	0	-9.26387	2.50167e-12	1.44271e-10
ENST00000605602	PGM3	223.834	72.9184	71.8653	0	0	0	-9.46582	1.00694e-12	6.02479e-11
ENST00000322945	MAZ	287.854	81.7238	59.7007	5.09742e-05	0.00710651	5.2332e-07	-9.68008	1.5466e-12	9.09457e-11
ENST00000538491	METTL5	0	571.596	45.6548	0	0	0	-10.2854	0.00847761	0.0430774
ENST00000583836	SRSF2	641.02	4.12383	51.9356	0.128416	4.86098e-06	7.63968e-07	-10.3465	0.000176439	0.00180304
