# Supplementary material for: Drug library screening identifies histone deacetylase inhibition as a novel therapeutic strategy for choriocarcinoma
Source: Cancer Med. 2022 Sep 15;12(4):4543–56. doi: 10.1002/cam4.5243 (PMC9972027; doi:10.1002/cam4.5243)
Supplement: Supplementary file 3 — Table S3 [file CAM4-12-4543-s003.xlsx]

## Sheet: JEG3 DEG
Supplementary Table S3. Significantly differentially expressed genes in vorinostat treated JEG3 cells.
ensembl_transcript_id	hgnc_symbol	control-1	control-2	control-3	vorinostat-1	vorinostat-2	vorinostat-3	log2FoldChange	pvalue	padj
ENST00000626067	RACK1	0	0	0	2532	0.587016	3439.24	13.4196	3.23928e-05	0.000157877
ENST00000330181	SLX1B	0.000346491	0.00110678	0.0641974	565.368	442.447	704.18	11.6248	4.74334e-22	2.06706e-20
ENST00000548046	SLC25A3	0	0	0	674.421	221.441	320.531	11.0739	4.38467e-19	1.40556e-17
ENST00000311528	RPL13	1.33171e-06	6.14508e-08	0	492.598	375.363	261.013	10.9911	5.68161e-20	1.98217e-18
ENST00000371319	SSBP3	0	0	0	154.591	247.829	329.693	10.4293	6.98403e-17	1.84118e-15
ENST00000519143	MRPS27	0	0	0	449.647	251.153	75.1492	10.4081	2.63487e-15	5.95851e-14
ENST00000418924	RIN3	0	7.95935e-09	0	124.458	156.786	357.762	10.2425	2.90447e-15	6.538e-14
ENST00000636575	GABBR2	0	0	0	365.92	183.205	0	9.88072	0.0114454	0.0293517
ENST00000513415		0	0	0	248.795	203.402	39.6434	9.76624	8.92737e-13	1.49549e-11
ENST00000378482	TSPAN7	0	0	0	153.098	158.49	106.214	9.57019	5.07419e-15	1.11655e-13
ENST00000546543	PMEL	0	0	0	209.911	104.294	104.562	9.54862	1.90132e-14	3.87076e-13
ENST00000449733	GSN	8.3322e-09	3.62387e-08	0	150.565	165.044	88.4428	9.52067	1.98531e-14	4.03169e-13
ENST00000390935	RNA5SP18	0	0	0	77.3204	249.481	54.4776	9.46359	1.50358e-11	2.15725e-10
ENST00000404484	TPM1	0	0	0	72.5908	117.296	168.562	9.40229	5.60321e-13	9.60983e-12
ENST00000598345	A1BG	0	0	0	111.752	204.539	47.3722	9.37823	6.16247e-12	9.2649e-11
ENST00000479817	MNX1	0	0	0	146.082	70.8423	139.083	9.34175	1.97366e-13	3.5673e-12
ENST00000566918	CMC2	0	0	0	0	144.827	158.647	9.20967	0.0184297	0.0440052
ENST00000456958	PET100	0	0	0	160.791	163.886	0	9.16375	0.0190219	0.0451945
ENST00000523460	ARFGAP1	0	0	0.00447933	99.5526	8.64142	189.81	9.12278	2.39746e-08	2.12432e-07
ENST00000490121	TANGO2	0	0	0	262.823	66.9902	0	9.11575	0.0196586	0.0464907
ENST00000561322	TLN2	0	0	0	101.017	149.503	49.4853	9.09537	1.09347e-11	1.60168e-10
ENST00000491606	GLT8D1	1.01966e-05	0.147257	0.000212947	124.757	119.067	57.8362	9.09063	1.68178e-12	2.7205e-11
ENST00000528260		0	0	0	147.048	0	140.834	9.02051	0.0209773	0.0490926
ENST00000628962	VPS8	0	0	0	108.88	85.2008	82.7757	8.97747	6.4897e-13	1.09999e-11
ENST00000590510	SPINT2	0	0	0	226.55	26.5607	37.1206	8.94931	9.69996e-09	9.13698e-08
ENST00000593490	KLK8	0	0	0	95.4852	108.608	61.9287	8.92216	3.72456e-12	5.76235e-11
ENST00000364315	RNA5SP202	0	0	0	73.6486	74.933	97.0107	8.83131	7.50379e-12	1.11786e-10
ENST00000565314	ADGRG1	0	0	0	76.5543	144.653	18.6656	8.77737	9.33714e-09	8.82918e-08
ENST00000358463	ZFHX3	0	1.21768	0	164.999	139.166	135.068	8.68409	6.02158e-13	1.02413e-11
ENST00000588924	SNRPGP4	0	0	0	128.535	31.856	62.9529	8.63	1.36046e-09	1.46393e-08
ENST00000616533	ZFAND6	0	0.0216403	0.000541062	205.782	1.37956	19.9999	8.55703	4.55725e-05	0.000216385
ENST00000375286	KCTD2	0	0	0.00116022	129.558	84.3527	2.47933	8.55142	5.3988e-06	3.09002e-05
ENST00000475192	POLR3F	0	0.0952247	0	86.6008	7.7456	104.174	8.50572	4.3097e-07	3.00966e-06
ENST00000556234	NDUFA4L2	0	0	0	38.9903	38.6009	112.827	8.5	1.15161e-08	1.07403e-07
ENST00000589121	FXYD1	0	0	0	71.0835	85.5623	39.2054	8.47823	6.05138e-10	6.90105e-09
ENST00000512192	RAD1	0	0	0	47.8275	63.2524	73.5539	8.42935	6.18328e-10	7.0304e-09
ENST00000593506	CADM4	0	0	0	28.9871	103.492	47.7837	8.40226	2.18419e-08	1.95087e-07
ENST00000508749	SLC35B1	0	0	0	79.2127	103.62	0	8.34979	0.000404607	0.0015356
ENST00000416794	CRIP1P3	0	0	0	72.3678	35.8658	69.9354	8.34312	1.92588e-09	2.04008e-08
ENST00000559665	OAZ2	0	0	0	65.9262	50.147	60.6519	8.33841	4.60882e-10	5.34951e-09
ENST00000526771	STIM1	0	0	0	85.4085	44.038	51.4535	8.33771	9.65401e-10	1.06264e-08
ENST00000399385	PFDN6	0.00774866	0.000166956	0.130212	98.2096	0.421811	81.0338	8.32377	0.000443596	0.0016673
ENST00000412289	PFDN6	0.00774866	0.000166956	0.130212	98.2096	0.421811	81.0338	8.32377	0.000443596	0.0016673
ENST00000445559	PFDN6	0.00774866	0.000166956	0.130212	98.2096	0.421811	81.0338	8.32377	0.000443596	0.0016673
ENST00000515666	GRK6	0	0	0	98.7004	83.0578	0	8.31659	0.000439368	0.00165293
ENST00000417294	MAP4K4	0	1.51944e-05	0	12.1502	109.063	43.6135	8.29551	9.38949e-07	6.17337e-06
ENST00000563566	ARPP19	0	0	0	14.1657	43.9492	102.356	8.27187	7.07243e-07	4.75071e-06
ENST00000643611	VPS45	0	0	0	118.377	40.8256	8.10269	8.15951	3.09657e-06	1.86106e-05
ENST00000530789	GLI1	0	0	0	26.0869	114.018	12.8544	8.15431	3.22285e-06	1.93032e-05
ENST00000409419	PLD3	0	0	0.000334769	65.8349	68.8833	22.9509	8.15174	4.25458e-08	3.60051e-07
ENST00000510528	RAB28	0	0	0	51.303	0	98.5334	8.12819	0.00101236	0.00349061
ENST00000526546	TMEM179B	0	0	0	111.121	42.1442	6.98705	8.10037	5.05947e-06	2.90804e-05
ENST00000617986		0	0	0	95.0981	59.5452	0	8.06918	0.00108332	0.00369986
ENST00000675903	TRIP12	0.0711244	2.79913e-05	2.0687e-09	74.4531	43.4852	33.1901	8.06572	2.0071e-08	1.80058e-07
ENST00000643104	AP1S1	0	0	0	76.0806	0	69.6032	8.03764	0.00123019	0.00415209
ENST00000340062	STYXL1	0	0	0	0	67.7127	66.8857	8.03651	0.00136373	0.00455774
ENST00000300873	GNG8	0	0	0	113.851	0	36.6909	8.0164	0.00151157	0.0049929
ENST00000619874	SMIM11B	0.508175	0.664467	0.230163	1.2799	276.68	208.899	8.00695	6.85291e-07	4.61718e-06
ENST00000537814	SLC35B2	3.60703e-05	0.0640971	0	125.1	5.28762e-05	23.3167	7.95981	0.00218095	0.00688499
ENST00000405591	MTIF3	0	0	0	42.9899	0	86.7748	7.92432	0.00205395	0.00652967
ENST00000490903	CKAP2	0	0	0	47.5429	46.2582	33.1964	7.85289	8.21616e-08	6.57803e-07
ENST00000610440	PCGF2	0	0.00274101	9.2149e-07	58.5659	34.2914	34.8348	7.84743	1.12394e-07	8.79156e-07
ENST00000252936	TUBGCP2	0	0.0135332	1.60236	170.603	104.797	156.534	7.77909	5.54766e-13	9.5225e-12
ENST00000566434	GDPD3	0	0	0	66.5945	13.8446	37.6388	7.72272	4.31452e-06	2.51588e-05
ENST00000444983	CCNE1	0	0	2.54695	313.533	300.699	0.197631	7.71561	0.0158637	0.038755
ENST00000540588	NUMA1	0	0	0	75.901	0	36.6909	7.62314	0.00478009	0.0138216
ENST00000379845	SFRP1	0	0.000424445	0	112.88	6.8266	0	7.62227	0.00807788	0.0217115
ENST00000481295	C9orf24	0	0	0	68.5908	11.2138	29.1901	7.57669	2.13081e-05	0.000107467
ENST00000598699	KPTN	0	0	0	0	44.9176	42.3416	7.40168	0.00858939	0.0229278
ENST00000270645	RCN3	2.12158	4.23544	0	408.444	332.402	267.269	7.39999	3.34295e-33	3.46917e-31
ENST00000525804	ANO9	0	0	0	44.522	21.8453	21.9046	7.31152	1.52068e-05	7.90554e-05
ENST00000422941	SLC7A8	0	0	0	38.9996	25.3477	23.5291	7.31051	1.04139e-05	5.60419e-05
ENST00000512562	FGFRL1	0	0	0	43.9009	10.6539	32.4342	7.28674	5.38498e-05	0.000251159
ENST00000623194	GARRE1	0	0	0	0	25.3517	54.2392	7.27535	0.0120519	0.0306919
ENST00000481989	MSL2	0	0	0	16.8836	18.932	45.196	7.25887	6.44694e-05	0.000295457
ENST00000613292	SEMA4G	0	0	0	26.6751	25.6717	28.1712	7.21915	1.8566e-05	9.49271e-05
ENST00000632089	WASH5P	0	0	0	20.4035	35.251	22.8082	7.17759	4.11214e-05	0.000196431
ENST00000390242	IGKJ1	0	0	0	47.097	32.9249	0	7.12091	0.0147325	0.0364459
ENST00000645899	TBCE	9.89606e-08	1.5502	4.00249e-05	47.4408	117.254	92.8071	7.08498	7.59323e-09	7.28421e-08
ENST00000642045		0	0	0	37.9505	0	36.6909	7.08067	0.0162357	0.0394826
ENST00000556802	PMEL	4.73697	0	0	439.27	61.5223	247.76	7.03149	3.91523e-05	0.000187832
ENST00000573001	TNFRSF12A	0	0	0	12.4294	12.5993	42.7334	7.01849	0.000412213	0.00156181
ENST00000593535	STXBP2	0	0	0	23.0242	47.9364	0	7.00772	0.0196909	0.0465626
ENST00000587549	RTBDN	0	0	0	48.9163	0	22.9192	6.97056	0.0207598	0.0486721
ENST00000504336	NR3C1	0	0	0	29.04	26.0302	12.2702	6.91299	0.000221602	0.000892639
ENST00000559450	CERS4	0	0	0	27.5091	14.0269	22.6698	6.88149	0.000222701	0.0008966
ENST00000383621	HLA-G	1.31769	1.24944	0.0383677	132.812	111.381	0.00917285	6.8567	0.000230344	0.000923905
ENST00000515010	FYB1	1.80305	0	0	87.1201	82.9846	55.4775	6.79801	3.46876e-09	3.50303e-08
ENST00000436759	PLEC	1.57468e-07	5.86763e-05	0.0414509	45.1471	1.03432	7.6898	6.50846	0.0130067	0.0327893
ENST00000529564		0	0	0	9.688	21.2427	17.3937	6.49117	0.00217312	0.00686734
ENST00000476166	FXYD4	0	0	0	28.2674	12.8405	9.1729	6.46287	0.0025541	0.00791102
ENST00000661591	PALM3	0	0	0	14.3627	20.6081	12.1721	6.43548	0.00234607	0.00734469
ENST00000672665	PALM3	0	0	0	14.3627	20.6081	12.1721	6.43548	0.00234607	0.00734469
ENST00000471453	ARMC8	0	0.0090899	0	24.9203	15.1045	7.30069	6.37764	0.00374193	0.0111448
ENST00000649683	HPR	6.92372	7.90119	9.59479	837.557	613.543	534.835	6.31854	1.26884e-84	1.24301e-81
ENST00000418527	NPHP1	0	2.54683	0	105.861	82.9398	45.7074	6.30854	2.18521e-09	2.29314e-08
ENST00000559381	PLCB2	0	0	9.93219e-05	16.7646	8.88359	17.003	6.29573	0.00409332	0.0120507
ENST00000597131	CRLF1	1.17863	0	0	43.0463	29.6597	0	6.02698	0.0171635	0.0413935
ENST00000550590	PMEL	3.45497	0	0	80.9741	53.6237	45.9738	5.84879	1.60974e-07	1.22373e-06
ENST00000548493	PMEL	41.1109	38.1329	40.4812	2712.48	2227.55	1841.67	5.83858	3.54609e-261	4.34237e-257
ENST00000566135	TMX3	0	0	0.553635	17.3696	9.57743	27.356	5.68627	0.00178494	0.00576791
ENST00000376389	FLOT1	0.0663364	10.686	0.40038	185.536	227.225	47.1417	5.48143	0.00322684	0.00974579
ENST00000674399	N4BP2L2	0.0199817	0.351712	7.22224	103.808	85.74	106.865	5.46912	2.83205e-09	2.90087e-08
ENST00000547137	PMEL	0	3.79913	0	71.9398	73.0378	24.8313	5.45576	8.94945e-06	4.8848e-05
ENST00000456859	PTGES3	0	0	13.8646	289.916	31.2883	258.724	5.44863	0.0094281	0.0248604
ENST00000369850	FLNA	2.42741	1.48254	2.07655	123.412	66.9026	19.4168	5.32549	2.04398e-07	1.51925e-06
ENST00000619420	SNX10	0.0107166	1.90393e-06	16.3535	288.48	248.393	79.3458	5.32542	0.00722692	0.0197208
ENST00000549404	PMEL	14.9127	7.78161	0	429.366	288.026	247.08	5.29112	4.31818e-06	2.51741e-05
ENST00000407022	BSCL2	0.0289778	7.86774	0	99.8672	111.211	82.1496	5.27741	7.00239e-08	5.6749e-07
ENST00000336517	ZP3	0	0	1.3928	11.2661	12.1887	15.9578	5.21761	0.00661525	0.0182943
ENST00000465482	PRR20G	9.26078	7.68501	2.97908	334.273	206.448	172.405	5.13448	3.09247e-32	3.00547e-30
ENST00000370963	GSTA4	0	8.85624	5.38542	186.149	152.212	133.156	5.1057	6.39011e-25	3.58946e-23
ENST00000437545	MAP4K3	5.03535e-09	6.75618	0	84.3525	6.10889	119.594	5.02115	0.00125599	0.00422997
ENST00000295453	ALPG	41.4118	45.733	69.3166	1684.6	1621.79	1639.45	5.0147	1.12333e-203	4.58523e-200
ENST00000453146	CEP85	0	0.00431841	15.4251	93.4561	189.352	159.377	5.01004	0.00901665	0.0239327
ENST00000283147	BMP6	1.10297	2.21058	0.717447	64.3362	35.3736	23.0003	4.91456	3.73648e-06	2.20506e-05
ENST00000624301	UHRF1	2.64767	1.59858	1.71264	61.2921	99.609	34.2994	4.80368	1.62098e-08	1.47527e-07
ENST00000599937	CPT1C	0	11.2321	0	102.415	110.698	73.9449	4.80338	2.19637e-05	0.000110477
ENST00000565914	CMC2	0	0	8.99842	78.3147	49.2032	103.042	4.76752	9.27638e-05	0.000410343
ENST00000596634	AKT2	6.5483	0	0.000475318	37.1367	99.3002	64.6904	4.74324	0.000382446	0.00146191
ENST00000651929	FHL1	4.48277	8.43255	4.29053	172.502	117.961	113.51	4.67116	6.19162e-24	3.21269e-22
ENST00000472056	COL6A3	1.47959	0.970688	0.758193	29.4832	21.2823	24.7171	4.65586	0.000103812	0.000453042
ENST00000309276	PPM1J	9.7902	3.05423	7.05558	202.665	167.871	131.407	4.6393	8.53941e-27	5.60694e-25
ENST00000565704	GDPD3	0	12.0739	6.56739	153.754	115.626	171.196	4.61342	6.21801e-15	1.35848e-13
ENST00000672031	ACAT1	1.32369e-05	3.62967	6.73914	103.92	30.9556	118.073	4.59955	6.64033e-07	4.48506e-06
ENST00000336811	ANG	2.6558	3.97123	0	83.6482	33.8658	50.0907	4.55743	1.32626e-06	8.49531e-06
ENST00000550762	PMEL	0	0	4.6089	27.5763	44.3272	36.2413	4.52814	0.00163602	0.00534776
ENST00000595082	IFNL3P1	4.99875	14.6866	4.67614	212.395	213.415	131.316	4.49945	7.57167e-25	4.2145e-23
ENST00000512955	AMOTL2	13.1443	8.1159e-06	6.79209e-07	182.266	124.09	31.8052	4.48094	0.00101527	0.00349964
ENST00000218068	PAGE4	72.7318	64.617	37.2791	1668.25	1208.18	990.052	4.4398	4.88216e-65	2.59933e-62
ENST00000289373	TMSB15A	3.3138	3.2709	22.5996	264.527	198.579	147.12	4.43129	1.98399e-12	3.1946e-11
ENST00000330775	SLC37A4	7.69914	0	0.130905	82.2089	101.564	11.9818	4.42765	0.0040904	0.0120435
ENST00000531341	CHKA	7.65437	0	5.52234	157.645	38.9777	111.103	4.38371	1.50133e-06	9.53696e-06
ENST00000322912	RTBDN	3.59521	0	0	23.2237	43.6379	23.3638	4.38344	0.00586144	0.0164851
ENST00000517859	KHDRBS3	0	5.69439	7.55342	116.018	95.0512	65.242	4.34951	2.32604e-10	2.80626e-09
ENST00000479901	AGAP3	3.97836	0	8.89828	115.012	72.6248	72.6351	4.31952	4.77462e-08	4.00326e-07
ENST00000229277	ENO2	1.78313	3.41359	3.33003	38.2869	33.9575	78.9116	4.30077	7.15724e-07	4.80329e-06
ENST00000587891	NLRP4	1.22985	0	1.79624	25.516	14.1258	18.6863	4.29099	0.00229464	0.007206
ENST00000541644	ARHGDIB	5.97601	0	5.25007	119.862	60.5062	41.7995	4.26061	2.5701e-06	1.57439e-05
ENST00000260595	CGREF1	6.6229	9.70867	7.3773	172.323	171.073	111.821	4.25825	7.24848e-26	4.50565e-24
ENST00000481123	FMC1	14.2775	9.69736	13.656	340.718	186.077	180.442	4.199	4.24657e-31	3.75461e-29
ENST00000369915	TKTL1	1.30747	2.62384	1.29957	23.5521	28.1602	34.4849	4.16229	0.000100801	0.00044171
ENST00000215582	MISP	1.47801	1.47945	0.571808	22.7232	18.5582	11.1733	4.13588	0.00185258	0.00596873
ENST00000357037	CAVIN1	4.37209	3.92032	5.34378	111.526	60.8921	51.9183	4.09777	6.33293e-11	8.30744e-10
ENST00000643920	TUG1	0.0139078	6.33575	16.7026	162.587	120.424	86.3729	4.06554	1.84848e-07	1.38571e-06
ENST00000462534	OBSL1	4.72539	15.2049	7.12308	173.884	169.796	90.1624	4.02985	1.87927e-17	5.2242e-16
ENST00000335791	ST6GALNAC4	5.82884	7.5442	7.85707	132.443	123.455	98.5425	4.02583	2.26543e-22	1.01246e-20
ENST00000368465	PBXIP1	0	11.75	0	93.9144	31.4703	56.9118	4.00181	0.00544413	0.0154821
ENST00000587464	NLRP4	3.93336	2.2063	0	50.2967	24.8034	25.8693	3.99323	0.000668703	0.00240417
ENST00000449260	PMEL	25.0181	24.0309	26.2176	540.145	421.183	240.614	3.98922	3.64904e-38	5.10679e-36
ENST00000250383	DHRS2	50.0486	76.6567	53.1258	1316.46	921.852	559.065	3.95094	7.46659e-49	1.90484e-46
ENST00000426039	RAB15	4.55499	6.16345e-08	22.04	85.0195	133.55	168.064	3.91875	2.82775e-05	0.000139233
ENST00000615343	CDC42EP5	0	2.72499	2.4787	32.0604	26.764	13.8369	3.91754	0.00160579	0.0052605
ENST00000616904	CDC42EP5	0	2.72499	2.4787	32.0604	26.764	13.8369	3.91754	0.00160579	0.0052605
ENST00000436894	NCL	0	21.1609	21.7156	247.21	283.849	67.5262	3.887	0.00352511	0.01055
ENST00000238609	IFI27L2	8.76403	6.00233	14.6362	21.8153	218.802	174.258	3.87606	2.6663e-06	1.6252e-05
ENST00000611696	LPCAT1	42.9174	13.4569	0.0594012	484.432	358.862	82.9493	3.87385	0.017051	0.0411505
ENST00000361157	IFI6	392.636	546.711	404.994	8407.25	6637.34	4643.25	3.8726	2.10542e-117	3.68312e-114
ENST00000376141	PAGE4	205.892	183.499	160.395	3457.88	2668.66	1974.61	3.86267	9.34058e-88	1.03982e-84
ENST00000565345	SCAMP2	0	6.48673	16.2821	142.864	81.7432	81.2355	3.85798	3.03263e-06	1.82846e-05
ENST00000456097	EPB41L2	8.33726	4.21164	5.53347	117.423	76.7056	70.4467	3.85468	5.14587e-13	8.88769e-12
ENST00000395961	BCAS1	4.60217	5.39873	0	60.651	32.2175	54.0756	3.85209	8.40959e-05	0.000376044
ENST00000541682	HES7	1.25262	1.79122	1.43579	26.5904	13.6302	15.0931	3.80766	0.00198411	0.00633545
ENST00000599267	CA11	0	5.58714	21.7287	137.707	104.585	123.465	3.7971	7.902e-06	4.34992e-05
ENST00000545924	TMEM52B	0	19.4109	0	71.5011	69.2726	96.545	3.78511	0.00700754	0.0192121
ENST00000368809	S100A10	188.28	305.219	312.54	4225.34	4154.34	2415.51	3.76692	1.15467e-81	9.7514e-79
ENST00000353334	CD74	16.2283	48.2755	42.6353	483.698	471.463	451.934	3.76363	2.08125e-53	6.61974e-51
ENST00000647112	CHD4	0.144994	0.773818	19.7787	41.6316	173.021	43.3516	3.74592	0.00429141	0.0125614
ENST00000568415	METRN	0	18.3048	9.98333	146.608	137.008	70.7507	3.74308	2.43282e-06	1.49441e-05
ENST00000453245	MPP1	0	14.9234	0	102.665	47.0445	40.2841	3.73337	0.0113645	0.0291612
ENST00000375992	NUDT11	10.9566	11.57	10.6246	192.623	155.107	96.8581	3.70596	2.9599e-21	1.17489e-19
ENST00000478425	STIM2	0	7.46448	28.342	180.199	120.559	129.317	3.70001	2.15877e-05	0.00010872
ENST00000496429	UQCRQ	37.8473	62.4684	32.4932	628.088	694.525	310.417	3.63873	1.93858e-27	1.35651e-25
ENST00000409957	PREPL	12.4102	23.3292	11.3579	235.132	212.779	118.612	3.6332	6.16199e-21	2.35067e-19
ENST00000508730	WDR70	4.20101	23.0979	0	104.424	163.54	49.596	3.62577	0.000590132	0.00215426
ENST00000337231	CDR2L	6.32527	8.31401	11.5687	136.748	94.6828	84.75	3.61784	7.98408e-17	2.09355e-15
ENST00000568641		5.17335	7.23043	7.02279	101.765	68.6899	59.1676	3.60155	5.44289e-12	8.25398e-11
ENST00000416494	FAM234B	2.78213	0	6.70611	50.7768	28.1693	41.7782	3.59748	0.000964931	0.00334476
ENST00000586480	ICAM5	4.4194	3.31682	9.40975	65.9774	47.4485	76.1673	3.59451	6.47801e-08	5.27593e-07
ENST00000584511	SCML2P1	81.8915	128.381	125.895	1290.77	1469.71	1181.88	3.58796	4.35578e-113	6.27514e-110
ENST00000396148	CDKN2C	0	4.96868	7.0786	53.2862	41.7661	41.8359	3.58673	0.000103924	0.000453207
ENST00000400063	DDAH2	12.9503	0.000680431	19.2416	68.9529	151.947	153.284	3.57216	9.34546e-05	0.000412842
ENST00000411456	DDAH2	12.9503	0.000680431	19.2416	68.9529	151.947	153.284	3.57216	9.34546e-05	0.000412842
ENST00000560636	SEMA6D	5.45415	10.6569	5.0817	92.4765	81.2734	72.2303	3.56927	1.40897e-12	2.30662e-11
ENST00000464206	GSTM2	3.45893	8.33494	11.7783	122.501	67.0962	73.7957	3.54275	1.22178e-10	1.52979e-09
ENST00000453702	SLC7A8	17.5874	6.50006	0	92.9389	27.7196	180.704	3.52958	0.00187456	0.00603522
ENST00000397416	ROMO1	0	0	26.2554	114.309	107.831	60.0385	3.51926	0.0142214	0.0353582
ENST00000474668	PTRHD1	9.42596	0	6.41682	103.224	59.1172	22.807	3.50671	0.00139255	0.00464328
ENST00000484067	FYN	0	5.56681	13.3361	26.5712	53.3984	113.176	3.50425	0.00151203	0.0049929
ENST00000479189	FXYD4	26.7325	0	12.0421	270.235	135.824	80.3384	3.48222	0.0141848	0.0352978
ENST00000265598	LAMP3	13.5982	16.6313	11.01	223.699	152.447	98.1896	3.48114	3.29743e-18	9.88463e-17
ENST00000561075	CYP19A1	0	0	24.6432	116.189	82.5996	66.1379	3.4811	0.0160094	0.0390445
ENST00000400817	GOLGA2P7	0	1.54402	7.42405	17.5572	39.4245	34.6808	3.47662	0.00572329	0.0161615
ENST00000377795	CD74	12.0902	11.6374	18.3067	225.861	144.624	95.1766	3.45933	2.37211e-17	6.53491e-16
ENST00000358791	BCAS4	9.12987	11.3776	10.8883	153.612	116.776	65.9494	3.43577	6.97418e-14	1.31794e-12
ENST00000522083	CETN3	0	16.7173	35.2428	179.357	205.639	134.643	3.43013	0.00792508	0.02135
ENST00000543784	PARPBP	0	13.2834	19.0541	117.055	82.417	118.003	3.4065	2.88374e-05	0.000141705
ENST00000222275	UPK1A	1.32655	3.96721	3.84836	40.6114	28.4202	22.6687	3.38415	0.000235087	0.000940311
ENST00000569977	ADGRG3	0	1.02662	8.41942	41.046	17.6394	29.4404	3.35314	0.0145147	0.035987
ENST00000233121	MAPRE3	5.52969	6.20484	9.19268	95.5524	47.6738	69.0634	3.3449	2.18537e-09	2.29314e-08
ENST00000359237	PLAC1	25.2227	0	18.6245	198.595	148.454	123.713	3.34039	0.000125145	0.000534516
ENST00000287156	UBE2L6	71.0105	111.393	77.1217	1133.78	782.622	682.593	3.33313	1.44133e-71	9.54046e-69
ENST00000467529	TMEM254	0	21.6993	17.5357	202.54	87.0734	90.0694	3.30917	0.000104045	0.000453398
ENST00000587519		0	7.10132	6.78847	52.2656	40.5596	35.8099	3.28032	0.000679533	0.00243953
ENST00000493788	CERCAM	0	10.9969	17.5656	101.774	76.403	84.4491	3.26512	0.000134109	0.000569402
ENST00000260599	KHK	9.92789	14.1556	13.8122	141.37	124.383	95.8251	3.263	2.60623e-20	9.44218e-19
ENST00000543882	TM7SF3	4.62949	0	7.97372	40.1539	47.6712	35.9452	3.25147	0.0022725	0.00714269
ENST00000431635	EBNA1BP2	4.30701e-05	12.7123	22.2741	122.456	112.452	78.033	3.24332	0.000136857	0.00057971
ENST00000591165	APLP1	29.0553	11.3409	4.04554	187.575	153.954	100.745	3.24068	7.79437e-07	5.19434e-06
ENST00000368408	EFNA3	7.0345	20.9615	22.9245	215.604	154.161	104.382	3.23987	3.87201e-15	8.61303e-14
ENST00000284292	NRGN	18.2079	58.4973	32.0392	431.015	310.245	256.948	3.23865	2.78264e-24	1.5044e-22
ENST00000339788	DAB2	70.9307	40.915	36.2168	568.606	571.434	295.095	3.234	1.14091e-18	3.56405e-17
ENST00000339788	DAB2	70.9307	40.915	36.2168	568.606	571.434	295.095	3.234	1.14091e-18	3.56405e-17
ENST00000456105		18.1478	17.1302	22.4233	235.624	155.294	143.566	3.22893	1.06522e-26	6.93838e-25
ENST00000302586	KYAT1	2.84322	2.56127	12.2259	59.5522	70.2243	31.353	3.19323	6.80011e-05	0.000309614
ENST00000292377	GPC2	0.806779	6.78053	10.2637	56.0123	51.9578	48.9855	3.19266	1.83705e-05	9.40057e-05
ENST00000542238	RTN3	18.9832	5.89282e-05	33.544	228.849	103.27	162.521	3.19264	0.0206393	0.0484359
ENST00000649428	PEG3	6.43483	18.9749	27.4699	100.098	234.056	112.848	3.19073	1.2792e-08	1.18445e-07
ENST00000262932	CNPY4	63.4551	63.0303	75.1083	714.428	653.421	428.788	3.16262	1.58328e-53	5.10213e-51
ENST00000368444	FABP7	541.101	605.522	300.216	5804.38	4163.02	3188.7	3.15819	2.60219e-17	7.1207e-16
ENST00000362020	IFI6	125.955	102.409	167.476	1609.82	1264.18	688.603	3.15522	5.4413e-30	4.41268e-28
ENST00000230419	PTK7	18.2605	47.9559	48.1402	402.126	325.595	262.446	3.15081	6.22709e-32	5.9807e-30
ENST00000226253	ALDOC	9.31853	13.8681	17.5692	134.999	115.193	108.365	3.1506	6.43923e-20	2.22117e-18
ENST00000271636	CGN	101.746	67.3107	68.0568	888.144	641.152	609.761	3.14783	1.21732e-38	1.77461e-36
ENST00000490322	SMYD3	0	13.9823	16.7825	116.627	86.8931	56.7912	3.1476	0.000369294	0.00141385
ENST00000215909	LGALS1	869.212	1171.88	1059.74	10660.6	9245.43	7147.37	3.13785	2.20744e-204	1.08125e-200
ENST00000454023	ABI2	10.4181	23.6301	0	103.178	98.4625	88.4002	3.11531	0.000918816	0.00319959
ENST00000412190	STAG3	80.5587	73.5195	11.2368	518.478	503.309	450.579	3.11394	7.57241e-05	0.000341728
ENST00000430424	GPR108	11.2594	12.1579	2.91657e-08	107.655	33.8467	64.015	3.10249	0.00290321	0.00885683
ENST00000415373	BAG6	13.5849	16.3843	83.4653	314.681	318.583	286.402	3.09043	3.68946e-08	3.16862e-07
ENST00000460985	COX7A2	16.8655	569.904	410.141	3051.25	2946.36	1796.27	3.06847	0.00471537	0.0136603
ENST00000545333	ANAPC15	0	16.15	22.7282	128.712	127.899	49.501	3.05644	0.0010486	0.00359943
ENST00000412232	ADGRA2	1.84723	3.94176	3.78435	37.4824	23.8791	21.2189	3.05015	0.000562971	0.00206712
ENST00000630269	MLLT3	19.5699	20.27	28.6257	215.525	183.458	160.594	3.03438	7.07429e-32	6.71368e-30
ENST00000372003	TSPAN1	3.78126	6.35252	3.01466	31.0186	38.7493	33.1208	3.0175	0.000111337	0.000482611
ENST00000485562	PIP5KL1	5.56032	0	7.10666	46.0265	35.196	26.5117	3.00841	0.00775546	0.0209623
ENST00000450784	DISP1	8.0606	30.5599	28.7931	186.28	188.474	150.831	3.003	3.2775e-16	8.05915e-15
ENST00000444201	GCNT1	9.76021	0.000246145	16.0411	76.8463	69.7306	62.8093	2.99905	0.00218292	0.00688942
ENST00000535434	TPI1	11.9691	0	17.9658	90.7848	80.1829	71.7376	2.99666	0.00173429	0.005625
ENST00000359875	HHLA3	13.5757	0	18.0187	111.893	83.1076	67.509	2.99379	0.00165196	0.00539227
ENST00000224807	SFXN3	8.92878	9.32291	7.77438	92.728	57.7456	56.6523	2.99227	2.45203e-09	2.54353e-08
ENST00000302907	RPS9	13.5935	21.1104	7.98188	59.7668	4.45468	259.109	2.99185	0.00736935	0.0200381
ENST00000604268	FAM229B	28.5137	15.9642	4.9449	180.929	107.515	125.193	2.98273	4.714e-07	3.26408e-06
ENST00000301246	C19orf33	0	15.2951	14.4626	76.1551	42.7667	92.5728	2.98132	0.0020232	0.00644261
ENST00000399713	NABP2	9.83499	13.9196	9.99335	119.736	68.7592	78.8642	2.9809	8.52483e-12	1.26688e-10
ENST00000287814	TIMP4	13.6692	17.7109	5.2853	135.138	108.171	53.1769	2.9746	4.53997e-07	3.15786e-06
ENST00000258111	KCNMB4	2.13233	2.62434	1.4278	15.1799	15.0439	15.9767	2.96274	0.0121946	0.0310036
ENST00000262288	SCPEP1	142.621	120.133	98.729	1147.54	979.84	726.344	2.96082	2.06e-42	3.76503e-40
ENST00000270221	EMP3	0	13.0778	17.6989	80.7627	108.558	34.5149	2.95134	0.00348514	0.0104422
ENST00000542507	YTHDF2	30.5027	19.9588	8.94367e-05	180.702	159.007	70.8192	2.91582	0.00288318	0.00880228
ENST00000505278	PLXNA1	8.02408	51.5557	16.3484	191.093	151.298	199.286	2.91245	7.34726e-08	5.93084e-07
ENST00000375976	BAG6	8.50213	2.84598	52.912	234.316	125.028	122.326	2.91152	0.000278391	0.00109721
ENST00000601498	AP2S1	3.59599	31.2441	20.549	162.141	136.923	102.731	2.90709	3.85748e-08	3.30204e-07
ENST00000217381	SNTA1	27.1105	41.0022	36.6734	306.837	235.478	235.62	2.90663	1.42332e-45	3.08731e-43
ENST00000332324	DGAT1	7.49077	6.49115	5.26681	29.6756	54.069	47.9447	2.9058	4.60585e-05	0.000218355
ENST00000645871	DGAT1	7.49077	6.49115	5.26681	29.6756	54.069	47.9447	2.9058	4.60585e-05	0.000218355
ENST00000559668	GOLGA2P7	22.1073	29.4883	36.1455	265.967	191.617	186.635	2.90367	7.78917e-34	8.40372e-32
ENST00000573842	HCFC1R1	141.5	77.0681	49.8765	859.762	639.646	595.285	2.90166	2.42412e-14	4.85042e-13
ENST00000346279	XAGE3	780.534	1134.92	922.847	7392.47	6876.5	6471.68	2.89486	1.20786e-233	9.86053e-230
ENST00000652533	APLP1	0	14.9303	9.16102	86.142	42.5999	41.1173	2.89186	0.00435652	0.0127367
ENST00000579774	GJA5	63.0011	95.9494	88.6789	728.473	508.387	573.328	2.88479	6.82243e-75	4.91436e-72
ENST00000646673	SAMHD1	26.1069	33.6007	31.8832	275.378	211.022	183.541	2.87455	2.38186e-36	3.00692e-34
ENST00000355852	PCBP4	10.6614	0	14.2334	68.4196	64.6438	54.0069	2.87379	0.00435768	0.0127386
ENST00000368667	FYN	5.59835	12.9043	9.89691	76.9115	52.7577	76.7013	2.87247	1.74753e-08	1.58104e-07
ENST00000466160	CXorf65	0	30.4637	39.0181	123.91	160.963	169.594	2.85239	0.00131094	0.00439571
ENST00000333643	BEX5	31.5898	36.1444	32.564	294.765	237.449	191.658	2.84742	1.45432e-36	1.8648e-34
ENST00000465689	ECEL1P2	16.3482	12.5311	17.9789	93.6864	110.936	125.711	2.84597	7.90907e-13	1.33003e-11
ENST00000558580	SORD	19.1273	7.80426	16.906	124.393	93.4969	102.122	2.84477	6.73396e-11	8.75379e-10
ENST00000601444	SSBP4	25.7208	24.7557	9.8917	138.577	124.142	172.965	2.84408	8.01452e-11	1.02766e-09
ENST00000351578	FYB1	17.5937	22.3658	13.6256	159.523	124.684	101.5	2.84328	1.24761e-17	3.53649e-16
ENST00000615107	BIN2	32.0747	50.4232	46.4422	295.551	305.815	296.497	2.84285	7.86078e-44	1.54015e-41
ENST00000329078	SPNS2	10.1078	5.2764	9.84932	76.5338	53.2234	49.5253	2.83067	7.00246e-07	4.70868e-06
ENST00000304685	RGL1	15.7301	15.9935	10.9624	147.381	113.855	49.4811	2.81941	5.6523e-08	4.67671e-07
ENST00000268151	MFGE8	11.5015	18.8742	31.0583	190.529	135.262	105.76	2.81675	2.09173e-14	4.23376e-13
ENST00000231121	HAND1	729.836	539.257	595.136	6433.77	3910.82	3181.33	2.81673	4.64571e-33	4.76059e-31
ENST00000459688	EGFR	14.429	13.007	5.83088	107.605	58.3243	69.0851	2.80569	2.04288e-07	1.51889e-06
ENST00000248089	HCFC1R1	35.3633	86.2153	150.597	691.269	606.738	527.145	2.80493	5.48775e-15	1.20323e-13
ENST00000530868	TPD52L1	6.22282	0	28.2512	94.2102	29.9786	105.856	2.80148	0.0177435	0.0426036
ENST00000358506	PPP1CB	6.93633	6.42309	2.9475	66.9019	39.9304	9.62808	2.79616	0.00436591	0.0127585
ENST00000358130	HMGN5	20.0327	14.9073	19.1934	150.323	124.701	98.799	2.78942	7.30793e-17	1.92037e-15
ENST00000514985	SELENOP	18.141	13.8674	8.41282	121.011	93.3279	67.9725	2.78924	5.69601e-09	5.54236e-08
ENST00000404922	FBLN2	85.538	94.9556	89.0987	758.22	530.319	553.861	2.77591	7.28599e-75	5.09832e-72
ENST00000301071	TUBA1A	99.5214	172.081	197.498	1344.52	1091.92	696.525	2.7601	8.96076e-34	9.62534e-32
ENST00000375491	XAGE3	53.947	34.3106	32.771	188.47	328.177	295.004	2.75575	9.64188e-13	1.6053e-11
ENST00000293443	FAM171A2	2.69786	6.93889	4.96213	40.4959	30.5047	28.1343	2.75025	0.000259966	0.00103006
ENST00000368716	S100A4	0	14.0593	27.9844	108.87	63.0347	89.7712	2.73378	0.00477222	0.0138021
ENST00000268150	MFGE8	21.6297	21.4179	9.25251	124.759	124.053	95.8805	2.72321	1.74015e-10	2.13946e-09
ENST00000355815	SREBF1	19.3325	25.206	16.3637	124.407	148.894	116.407	2.72098	5.21863e-16	1.2555e-14
ENST00000477892	FAM162A	2.46716	1.74654	5.18969	21.1383	17.7568	19.2678	2.71941	0.00755296	0.0204873
ENST00000396418	PKIA	7.60719	4.60003	9.12991	64.6836	50.4743	31.3792	2.71102	2.80475e-05	0.000138279
ENST00000532986	EEF1G	133.171	141.452	167.246	1024.25	928.523	892.469	2.70799	5.96223e-128	1.46021e-124
ENST00000525062	SLC7A8	78.2507	119.969	115.427	722.49	560.049	717.934	2.70687	2.26595e-57	8.67114e-55
ENST00000314222	PHLDA2	75.9687	93.1307	133.314	730.712	454.194	733.681	2.69654	2.23075e-28	1.65555e-26
ENST00000298355	TRIM9	3.98224	1.21149	3.92525	28.8862	15.781	15.0039	2.69194	0.0136385	0.0341088
ENST00000480921	MSH5	13.2674	43.894	1.06695	202.608	120.646	50.0875	2.68598	0.00426812	0.0124977
ENST00000507756	RACK1	110.769	76.2905	113.075	601.665	740.309	576.513	2.68523	2.6164e-29	2.03423e-27
ENST00000522707	SLC20A2	3.39255	11.2102	6.1321	56.4703	40.7657	29.0536	2.68507	0.000218927	0.000882458
ENST00000361538	ECI2	39.456	28.581	29.7678	264.652	243.178	130.821	2.68366	2.25802e-15	5.13951e-14
ENST00000461824	CHN2	41.9967	20.3702	37.4578	255.974	258.881	130.763	2.67704	1.69013e-11	2.40656e-10
ENST00000592860	CFD	8.09841	39.5925	36.3895	240.755	186.752	93.4208	2.67522	1.81028e-07	1.35957e-06
ENST00000632706	CFD	8.09841	39.5925	36.3895	240.755	186.752	93.4208	2.67522	1.81028e-07	1.35957e-06
ENST00000412681	NRGN	30.8064	12.519	15.0482	175.285	126.227	87.8943	2.6615	3.89492e-08	3.33068e-07
ENST00000546511	STXBP6	33.085	0	14.4742	122.846	112.897	84.7362	2.66108	0.00977974	0.025655
ENST00000546488	SLC11A2	0	20.0204	27.7595	102.669	58.0423	117.688	2.65081	0.00627964	0.0174786
ENST00000605822	GALNT6	21.8221	19.3382	0	130.559	91.672	48.2545	2.64269	0.0106442	0.0275714
ENST00000417217		205.781	300.877	201.531	1324.59	1559.56	1429.41	2.63934	4.63722e-49	1.20819e-46
ENST00000300249	MAPRE2	12.1138	3.11069	16.7215	86.8616	65.8407	47.801	2.6261	0.000141002	0.000594501
ENST00000544446	PLCD3	0	24.6384	37.6755	142.885	92.3892	126.926	2.62477	0.00452713	0.0131711
ENST00000413268	LTA4H	39.5052	44.3934	45.8237	305.252	260.406	228.694	2.62342	1.23213e-43	2.3575e-41
ENST00000339772	GLB1L2	19.401	15.2944	15.0304	113.299	109.588	79.0799	2.62206	4.3308e-12	6.65823e-11
ENST00000467724	AGAP3	15.5538	11.951	16.2058	96.8798	101.642	70.9442	2.62164	1.22553e-10	1.5337e-09
ENST00000392386	CRLF1	8.14381	10.8473	8.43366	62.6964	53.6015	45.7733	2.60702	4.94179e-07	3.4112e-06
ENST00000471912	GGACT	8.38189	34.2769	43.6231	202.349	164.495	137.016	2.60583	7.1332e-09	6.8671e-08
ENST00000587067	SYT5	26.5249	25.1628	71.6904	307.211	255.552	179.716	2.60187	3.16259e-11	4.34408e-10
ENST00000297205	STEAP1	34.6313	42.9342	41.2154	259.504	228.903	221.704	2.59769	2.08611e-40	3.27506e-38
ENST00000322813	FAM214B	0.213122	15.4466	25.5878	111.489	71.5652	51.9552	2.59224	0.00947868	0.0249642
ENST00000535926	CHPF	0	10.6007	31.6835	102.559	106.816	34.7574	2.58877	0.0182906	0.043703
ENST00000446334	STMN1	26.2521	18.6249	10.9743	184.56	113.675	52.6574	2.58383	4.9629e-06	2.85857e-05
ENST00000461596	ECEL1P2	17.9498	12.3154	22.1917	67.3163	92.3097	141.806	2.57651	7.49913e-07	5.01395e-06
ENST00000391762	NDUFA3	4.82644	5.661	6.68063	45.2328	38.1089	24.0592	2.57619	0.000269359	0.00106453
ENST00000610975	NDUFA3	4.82644	5.661	6.68063	45.2328	38.1089	24.0592	2.57619	0.000269359	0.00106453
ENST00000464516	HNRNPR	13.9029	6.07533	2.06686	52.9494	40.3428	44.0098	2.57121	0.00279854	0.00857919
ENST00000634492	HNRNPR	13.9029	6.07533	2.06686	52.9494	40.3428	44.0098	2.57121	0.00279854	0.00857919
ENST00000381641	INSL6	41.3618	82.5758	43.1448	365.052	341.775	266.884	2.57071	3.80822e-24	2.01877e-22
ENST00000605617	GALNT6	14.2505	10.1135	35.1672	146.632	115.042	84.7729	2.56697	2.25737e-07	1.66022e-06
ENST00000674211	SORD	20.3377	12.4323	21.3719	111.396	108.468	93.9868	2.56622	9.17559e-12	1.35782e-10
ENST00000397323	RBPMS	26.9132	32.5621	17.7997	188.496	171.425	103.553	2.56543	3.24665e-13	5.74106e-12
ENST00000548460	TPK1	23.2249	18.2274	8.71532	129.277	96.9765	76.0428	2.56223	6.23756e-08	5.09894e-07
ENST00000388747	PIP5KL1	3.41286	7.96683	8.73586	38.6464	44.2629	30.5284	2.56069	0.000300758	0.00117722
ENST00000586967	CALR	19.5659	9.99078	9.21217	109.684	93.1042	37.1059	2.55642	6.83083e-05	0.00031084
ENST00000574980	HCFC1R1	56.974	53.9431	47.1758	346.705	287.553	287.097	2.55277	6.17777e-42	1.07305e-39
ENST00000581777	MIF4GD	0	27.7837	18.2358	116.072	54.5123	81.557	2.55	0.00976154	0.0256173
ENST00000232975	TNNC1	125.572	132.881	69.0977	847.787	692.637	414.585	2.54952	2.41207e-16	6.01568e-15
ENST00000649639	INSL6	42.2329	36.0862	31.5274	289.231	167.784	192.787	2.54839	8.30309e-20	2.83218e-18
ENST00000532933	DRAP1	0	33.8524	11.9936	144.703	57.8533	54.3023	2.54631	0.0175326	0.0421595
ENST00000282541	GPD1L	34.0942	40.8574	39.8155	260.962	212.657	189.777	2.54207	2.85613e-35	3.3792e-33
ENST00000556260	PPP2R5C	36.7972	36.0129	42.8821	271.684	245.106	154.993	2.53511	9.78908e-22	4.10521e-20
ENST00000370664	UBTD1	19.4563	23.1353	42.2656	180.721	158.759	137.952	2.53334	1.14932e-16	2.96294e-15
ENST00000335099	RTN4RL2	21.6777	22.2919	31.8492	174.989	141.647	117.625	2.5262	6.06984e-19	1.91815e-17
ENST00000531185	HSD17B12	14.1914	25.8784	24.0538	176.471	144.058	47.2186	2.52075	1.27219e-06	8.17561e-06
ENST00000620489	RGS3	17.0683	0	29.034	70.7692	76.7471	113.132	2.52001	0.0152443	0.037466
ENST00000373302	STXBP1	35.5664	1.22375e-07	28.4232	147.502	126.224	111.812	2.51976	0.0100273	0.0262173
ENST00000345330	NPTN	14.6797	10.3843	9.81311	38.1165	137.369	23.5047	2.51321	0.00266239	0.00819873
ENST00000523004	GM2A	82.9753	58.4696	71.6958	494.537	409.172	323.122	2.51251	3.20763e-28	2.3591e-26
ENST00000471803	PVRIG	5.25816	10.2854	29.4369	101.664	41.9705	97.1364	2.50876	0.000409898	0.00155424
ENST00000554130	PAPOLA	156.022	358.797	496.196	1800.18	2082.85	1594.5	2.5041	5.02572e-18	1.47761e-16
ENST00000558131	RPL28	152.958	928.99	653.66	2758.58	2531.06	3797.67	2.49741	0.000121691	0.000521129
ENST00000241337	GSTM2	22.7363	18.4493	2.3354	85.868	84.514	77.6103	2.49534	0.00113121	0.0038457
ENST00000375772	MAGED1	41.2912	74.1567	52.9934	468.017	288.473	191.986	2.49402	5.25781e-16	1.26368e-14
ENST00000380472	NQO2	5.31675	12.7432	8.29575	71.8828	34.7446	38.1759	2.49144	0.000119894	0.00051424
ENST00000333775	NAA38	49.9559	52.6246	7.36286	246.489	220.08	162.993	2.48311	3.04686e-05	0.000149271
ENST00000509736	RPS3A	15.1956	21.667	53.9151	239.472	86.2029	174.117	2.48247	1.44715e-06	9.21056e-06
ENST00000492068	PTGDS	16.0899	33.484	25.9477	118.431	159.018	127.604	2.48235	3.81644e-13	6.70024e-12
ENST00000622277	SNX12	7.85947	39.7119	15.3696	172.47	104.032	68.3023	2.47986	2.08918e-05	0.000105737
ENST00000514845	CAST	127.135	148.274	231.236	1210.96	874.482	705.481	2.47217	5.60641e-32	5.42714e-30
ENST00000372189	RAPGEF1	54.0091	44.6839	98.0734	568.509	314.271	223.751	2.47127	9.86472e-12	1.45198e-10
ENST00000547672	PTCH1	20.2401	10.3492	10.4534	118.942	62.2817	49.7923	2.46221	3.10203e-05	0.000151619
ENST00000295760	FBLN2	447.855	542.713	598.097	3467.21	2784.75	2424.25	2.46045	2.6333e-158	8.06153e-155
ENST00000372292	SFTPD	12.2008	24.3478	40.5376	124.441	130.373	150.674	2.45877	2.4428e-09	2.53611e-08
ENST00000505210	SRD5A3	56.4908	26.977	20.6565	225.543	239.669	125.316	2.45009	2.03671e-07	1.51476e-06
ENST00000280481	FREM2	6.64449	4.49663	2.88878	35.9572	22.2228	21.3012	2.44981	0.00593583	0.0166656
ENST00000485972	CDK5	90.4174	106.898	118.202	685.606	568.167	451.529	2.44711	5.87502e-59	2.35877e-56
ENST00000382723	MSX1	98.9051	96.5688	85.7082	785.237	455.719	329.955	2.44585	6.69563e-19	2.10775e-17
ENST00000547327	EGLN3	23.6717	34.092	27.8976	184.118	135.216	144.346	2.44394	5.59918e-22	2.41001e-20
ENST00000356150	SH3YL1	5.73732	8.01647	6.14874	39.9693	24.7455	42.1995	2.44088	0.000500934	0.00186082
ENST00000379435	TRBV20OR9-2	7.34291	56.891	20.2635	152.194	147.004	129.948	2.43729	2.82542e-05	0.000139146
ENST00000388825	GPX3	49.8347	34.2545	51.0131	307.418	254.92	175.25	2.43462	6.30077e-18	1.83268e-16
ENST00000266458	GABARAPL1	115.986	214.318	201.513	1182.06	861.477	783.782	2.43325	1.55492e-48	3.92593e-46
ENST00000432226	GSN	25.4886	51.858	49.5179	285.015	197.54	192.112	2.43321	6.88928e-23	3.20162e-21
ENST00000318160	GREM2	21.0883	31.5247	32.5346	141.607	137.275	171.835	2.43151	2.86934e-16	7.09829e-15
ENST00000292169	S100A1	11.0187	21.1058	5.50427	65.6578	89.3177	46.1718	2.42886	9.6257e-05	0.000423998
ENST00000526415	AAMDC	71.2017	84.11	120.861	593.957	463.503	412.297	2.42785	1.02213e-41	1.75057e-39
ENST00000625464	PHF6	10.0733	15.7028	18.0603	39.8369	125.822	59.3322	2.42444	0.000137981	0.000583742
ENST00000239940	PFN2	22.9318	27.541	35.2062	212.696	143.235	105.885	2.42436	2.01514e-14	4.08211e-13
ENST00000512982	FYB1	287.622	450.213	387.423	2345.77	1783.74	1807.95	2.42077	7.88293e-124	1.7551e-120
ENST00000274569	PCYOX1L	30.886	37.5569	30.0606	223.462	171.252	134.168	2.41714	1.68843e-20	6.20892e-19
ENST00000613487	NLRP7	12.8531	10.4039	18.5513	86.1269	106.467	32.2893	2.4122	0.000103543	0.000452026
ENST00000394428	RASGRP2	34.3758	30.8706	0	173.143	89.5836	98.1357	2.40088	0.0166391	0.040289
ENST00000355097	ENTPD2	32.1982	31.7754	44.2541	210.263	213.089	141.409	2.39688	3.67166e-19	1.18164e-17
ENST00000369638	RHOC	34.8951	17.8851	18.6449	165.52	149.047	75.1544	2.38804	4.34732e-07	3.03161e-06
ENST00000604204	HTATSF1P2	10.0179	6.59127	6.33803	62.9989	24.2473	37.0505	2.38766	0.00104177	0.00357789
ENST00000306406	TMEM37	17.1163	13.1735	15.7428	103.713	85.6561	53.3286	2.38585	1.31218e-07	1.01218e-06
ENST00000316425	TMEM107	0	20.7611	28.1113	126.947	55.1656	62.3316	2.38456	0.0192834	0.0457493
ENST00000518113	GGH	27.4881	42.2378	20.3562	155.061	149.334	150.763	2.37878	2.63233e-14	5.20327e-13
ENST00000528617	PTDSS2	4.91398	31.6484	41.6277	206.804	119.2	72.5916	2.37744	0.000171692	0.000706471
ENST00000393496	KALRN	4.84312	25.7279	20.7306	105.675	86.4302	67.2262	2.37115	1.12172e-05	5.99566e-05
ENST00000383560	IER3	38.1839	25.3798	33.3804	189.344	161.785	145.868	2.36862	1.66917e-17	4.6613e-16
ENST00000569263	CNOT1	67.6958	5.91009	43.1916	194.439	273.889	161.633	2.36692	0.000595715	0.00217173
ENST00000372838	CERCAM	173.559	244.107	278.439	1328.62	1103.61	1094.56	2.36546	1.16361e-106	1.49989e-103
ENST00000627447	MAP2K3	19.944	70.73	51.4915	31.2444	228.984	396.443	2.36353	0.0207521	0.0486587
ENST00000638271		42.5725	40.5065	79.8943	265.654	301.65	256.836	2.36247	1.27872e-17	3.62048e-16
ENST00000454428	UBE2D4	29.8755	4.44229	65.4031	246.021	155.103	115.757	2.36199	0.00113937	0.00387182
ENST00000519120	MRPS28	32.4952	194.151	124.305	572.033	599.245	518.359	2.35975	5.10864e-08	4.25998e-07
ENST00000463501	STIM2	20.0306	11.1006	16.3505	72.3814	77.5502	90.4673	2.35897	6.31054e-07	4.27883e-06
ENST00000396175	TRAK1	25.651	33.2835	11.1486	105.359	98.174	145.816	2.34034	1.29594e-06	8.31512e-06
ENST00000297991	AQP3	11.5132	14.1172	13.4471	83.7035	60.6203	51.6082	2.33839	1.60992e-07	1.22373e-06
ENST00000338380	SLPI	1100.44	1174.66	971.847	6648.8	5679.06	4160.3	2.33674	1.4382e-52	4.34852e-50
ENST00000283928	JAZF1	11.365	22.9535	20.4023	109.077	82.6677	75.9731	2.33627	4.64121e-10	5.38201e-09
ENST00000636615		27.8715	24.5806	45.0305	177.604	172.308	138.959	2.33592	2.05548e-16	5.18976e-15
ENST00000515038	CXXC5	30.6627	8.57965	19.6927	113.767	101.013	95.7877	2.33518	7.01867e-06	3.91291e-05
ENST00000476555	GMNN	68.287	43.5199	32.9784	339.593	251.093	165.578	2.33394	4.22428e-10	4.92651e-09
ENST00000589374	IMPA2	52.2257	16.8416	59.2049	216.697	212.676	218.356	2.33191	7.82817e-08	6.28589e-07
ENST00000334619	CCKBR	270.67	380.18	354.17	2030.76	1507.21	1461.59	2.32897	2.78131e-123	5.67643e-120
ENST00000266397	ERP27	5.81195	8.71832	6.09073	45.1719	31.3773	28.5171	2.32854	0.000551226	0.00202674
ENST00000511595	FAM53C	16.7946	20.633	21.8274	111.679	113.153	72.9429	2.32661	6.02538e-11	7.95897e-10
ENST00000511595	FAM53C	16.7946	20.633	21.8274	111.679	113.153	72.9429	2.32661	6.02538e-11	7.95897e-10
ENST00000368678	FYN	14.1874	18.9459	26.6271	103.175	80.6529	109.266	2.32275	6.87392e-10	7.76161e-09
ENST00000344366	CA12	15.9887	21.1644	20.3162	92.4173	84.8454	102.326	2.32184	6.68258e-11	8.70548e-10
ENST00000316902	SLC7A8	1250.91	1658.93	1584.8	8177.25	6762.72	7101.32	2.31554	5.76525e-302	1.41197e-297
ENST00000430947	TCF19	14.9313	4.89117	10.9851	51.0362	51.3927	53.9981	2.31423	0.000341688	0.00131971
ENST00000594217	NAPA	66.3273	107.278	110.201	658.759	397.561	342.573	2.31305	6.63496e-24	3.43545e-22
ENST00000381923	TMEM52B	7.09418	17.6787	2.04241	59.8703	38.6538	34.1625	2.31243	0.00738324	0.0200714
ENST00000590194	SLC25A39	13.0502	17.7248	15.9782	51.9523	127.908	45.8988	2.3095	0.0001306	0.000555588
ENST00000523589	CLU	56.9261	56.8833	67.7472	402.314	305.441	198.839	2.30737	5.84409e-20	2.03018e-18
ENST00000418254		10.3063	12.1131	7.74248	50.3392	57.4636	39.7735	2.30721	3.05417e-05	0.00014951
ENST00000376238	SLC28A3	9.933	14.6535	5.65833	69.2273	49.2497	36.398	2.30577	0.000154117	0.000641264
ENST00000457753	UBA1	21.96	88.7993	23.922	245.787	210.638	184.466	2.30288	1.11974e-06	7.27415e-06
ENST00000620199	TMEM191B	9.66407	26.1525	24.4803	109.253	115.651	63.3876	2.30146	2.57423e-07	1.87859e-06
ENST00000265322	PECR	30.531	31.0692	24.446	164.332	131.121	126.671	2.29902	3.55744e-17	9.6271e-16
ENST00000379160	PCNA	61.7421	39.3875	43.7221	233.983	254.662	225.404	2.29613	1.01473e-15	2.37362e-14
ENST00000598884		98.0056	132.471	100.221	844.142	539.144	264.112	2.29531	3.60552e-12	5.58525e-11
ENST00000371323	CUL4B	32.234	30.7591	40.6242	237.669	143.683	131.063	2.29464	2.86199e-15	6.4483e-14
ENST00000178638	CA12	6.06652	13.0152	14.53	55.4255	47.9032	58.0848	2.29277	2.12549e-05	0.000107265
ENST00000382051	SLC34A2	20.9052	21.5078	13.7143	107.983	93.683	76.5347	2.29114	1.01468e-09	1.11288e-08
ENST00000361352	VWA5A	12.3283	8.11154	6.52755	62.0113	37.5774	35.4925	2.28637	0.000314224	0.00122465
ENST00000349394	NXPH4	39.1457	44.1122	34.7921	257.034	178.033	143.112	2.28548	5.80109e-18	1.69136e-16
ENST00000429102	CDH3	33.6521	32.407	36.3022	212.11	183.394	104.242	2.28199	7.74841e-13	1.30424e-11
ENST00000344697	POMGNT2	9.8941	19.218	17.6045	78.6353	71.7466	72.0593	2.28195	1.87534e-08	1.68918e-07
ENST00000674405	SORD	16.6551	39.483	28.3998	159.809	124.22	115.277	2.27537	6.44773e-14	1.22675e-12
ENST00000335005	ITM2C	35.0982	20.9058	40.2054	155.207	179.983	128.147	2.27507	2.52282e-11	3.51458e-10
ENST00000595444	MRPL34	44.0378	55.4409	14.1428	183.521	201.57	159.801	2.27386	6.68741e-07	4.51562e-06
ENST00000373299	STXBP1	253.268	310.041	317.35	1618.01	1384.26	1209.29	2.27324	2.01187e-148	5.47475e-145
ENST00000504622	TMEM167A	92.4196	38.3555	117.18	476.277	445.968	287.51	2.27283	4.85814e-09	4.77259e-08
ENST00000637877		3.23744	9.4735	9.94244	39.2095	41.018	22.9054	2.27262	0.00292724	0.00891792
ENST00000327726	CFD	171.836	191.605	237.103	1091.85	1008.43	775.708	2.2724	1.17696e-61	5.54327e-59
ENST00000548358	MARCHF9	15.6183	19.3896	33.8957	126.173	110.55	91.2401	2.2717	1.90884e-10	2.32932e-09
ENST00000371625	PTGDS	22.0073	39.464	43.1694	172.342	194.014	124.194	2.26975	3.37215e-14	6.58067e-13
ENST00000444817	ETNK2	7.54114	44.5227	15.0124	129.826	111.602	72.6512	2.26773	0.000116602	0.000501863
ENST00000267584	AK7	27.0012	35.0955	43.4665	198.01	164.764	137.455	2.26744	9.15683e-21	3.4343e-19
ENST00000635172	SEPTIN7	73.1933	111.327	95.3914	593.037	426.453	315.285	2.26261	2.62493e-27	1.80582e-25
ENST00000589048	PALM3	39.5527	84.374	119.723	401.563	305.356	418.079	2.26217	2.82672e-13	5.02388e-12
ENST00000673137	PALM3	39.5527	84.374	119.723	401.563	305.356	418.079	2.26217	2.82672e-13	5.02388e-12
ENST00000216121	NIPSNAP1	95.717	113.835	108.321	582.835	523.527	405.075	2.26044	1.48751e-51	4.33698e-49
ENST00000646869	SAMHD1	37.6638	23.8125	37.7056	199.187	158.629	125.208	2.25963	2.14984e-13	3.8686e-12
ENST00000328724	PPP2R5C	12.9438	33.6892	47.5249	163.712	132.938	140.204	2.25361	2.75378e-09	2.82661e-08
ENST00000579349	DCC	27.205	30.6049	22.0241	203.811	133.118	53.5157	2.25263	3.88064e-06	2.28354e-05
ENST00000401850	A4GALT	26.3339	41.0948	74.531	276.266	216.517	168.887	2.24942	1.45689e-11	2.09639e-10
ENST00000286298	SLC26A2	35.8452	33.2635	34.3585	225.435	150.595	118.094	2.24743	2.6296e-14	5.20206e-13
ENST00000340722	TCL1B	10.4343	24.478	20.4646	61.3512	64.6517	114.937	2.23662	2.70772e-05	0.000133915
ENST00000319211	F2R	13.8292	22.8654	24.3452	116.404	87.4372	80.4648	2.23307	7.91694e-11	1.01675e-09
ENST00000288699	DPYSL5	36.7532	48.922	50.7575	239.021	198.266	195.103	2.22488	1.86217e-30	1.55653e-28
ENST00000524965	DGAT1	13.9028	17.6732	23.9052	92.3543	66.097	97.8604	2.22407	4.03303e-08	3.43558e-07
ENST00000646692	DGAT1	13.9028	17.6732	23.9052	92.3543	66.097	97.8604	2.22407	4.03303e-08	3.43558e-07
ENST00000601220	CHMP2A	166.318	77.5755	78.9279	565.987	601.781	391.559	2.22223	2.55494e-09	2.64231e-08
ENST00000614847	CCNI2	46.6324	21.2749	16.009	177.597	140.159	92.1216	2.21558	1.78016e-05	9.13429e-05
ENST00000487582	TMEM198B	4.63215	5.87167	20.4206	56.8464	37.1269	46.1238	2.21373	0.00236386	0.00738717
ENST00000625802	IMPA2	42.5731	51.4541	39.6836	256.287	150.68	208.032	2.20396	1.7276e-17	4.81897e-16
ENST00000519876	GLI4	4.48559	15.1686	24.9001	69.9562	58.3897	63.7437	2.19437	0.000545693	0.0020088
ENST00000569643	CNGB1	14.6175	18.0586	2.67727	78.3397	36.8764	52.654	2.19234	0.00411815	0.0121121
ENST00000262429	ATP2C2	4.79862	12.9384	19.8983	62.6206	42.8155	60.9599	2.19132	0.000303403	0.00118663
ENST00000458032	MICB	23.703	16.5439	19.1446	116.279	73.6707	85.5225	2.18846	1.82235e-08	1.64508e-07
ENST00000579334	DCXR	39.9671	44.8474	52.075	236.527	190.713	187.924	2.18372	2.8829e-28	2.12666e-26
ENST00000518050	CLU	88.4294	133.115	47.0538	622.686	312.256	297.672	2.17865	9.97508e-09	9.36732e-08
ENST00000572992	RMI2	18.7965	14.7155	18.0849	100.046	91.0467	46.7101	2.17843	3.57587e-06	2.12461e-05
ENST00000392316	MYO1B	10.6477	33.8415	18.075	127.81	79.9901	71.896	2.17832	2.29075e-06	1.41281e-05
ENST00000565744	PLA2G15	56.7798	85.6839	43.5674	287.092	268.19	276.647	2.177	1.91763e-18	5.87794e-17
ENST00000456412	VGLL1	444.452	909.083	444.217	2764.39	2754.8	2385.18	2.17559	2.13506e-21	8.70045e-20
ENST00000312655	YPEL2	6.48318	11.6946	14.8397	62.0469	40.9093	42.7092	2.17352	0.000113046	0.000488551
ENST00000542996	CALU	7.95567	39.3267	22.7391	157.777	89.3769	61.7995	2.17289	0.000112719	0.000487395
ENST00000649812	ECE1	15.2077	26.5675	14.5714	110.054	72.4636	71.6896	2.1672	9.33491e-08	7.40594e-07
ENST00000376004	POGLUT2	54.6406	56.8156	67.302	317.795	270.162	207.773	2.15962	1.29078e-27	9.16308e-26
ENST00000326427	ITM2C	286.922	333.33	333.98	1677.59	1334.09	1208.72	2.15513	1.20503e-120	2.27019e-117
ENST00000502520	FRYL	7.88453	6.5841	15.2059	35.8779	53.8719	40.1869	2.15465	0.00083932	0.00294791
ENST00000297195	SLC29A4	27.4642	39.7873	25.3974	177.891	140.33	91.071	2.15305	1.28786e-10	1.60596e-09
ENST00000651354	SUMF2	31.4349	125.584	44.1588	271.114	244.465	331.172	2.15255	1.0197e-06	6.66672e-06
ENST00000496533	STRBP	17.9594	34.7927	17.1186	130.464	114.213	64.3349	2.14872	7.15855e-07	4.80329e-06
ENST00000514990	PLXND1	34.5336	32.9124	35.2173	154.824	145.59	150.484	2.14693	8.45982e-18	2.43752e-16
ENST00000543089	STARD10	32.3407	11.2433	47.1081	92.0524	178.876	120.59	2.14618	0.000148229	0.000619553
ENST00000375819	LY6G6C	39.9568	31.9215	44.867	152.251	184.969	170.884	2.14044	6.45157e-14	1.22675e-12
ENST00000562087	FTLP14	293.922	417.893	408.558	1832.74	1652.49	1373.89	2.13676	4.25054e-109	5.78334e-106
ENST00000436655	MICB	36.3364	33.0878	37.8013	214.214	147.861	111.865	2.13564	3.46389e-13	6.11638e-12
ENST00000544078		133.031	142.485	129.485	634.067	718.472	412.641	2.13284	1.30006e-22	5.89623e-21
ENST00000425642	ATP6V0E2	136.469	132.06	109.88	684.9	583.604	399.296	2.12993	1.04569e-23	5.32434e-22
ENST00000568968	CARHSP1	25.6731	46.1324	28.8632	104.23	113.297	204.882	2.12764	7.16172e-07	4.8041e-06
ENST00000432916	PRR5	81.2907	112.119	99.3134	528.241	411.749	326.097	2.12505	1.36936e-35	1.65206e-33
ENST00000609375		67.7611	48.0826	20.1735	225.293	242.716	139.594	2.11715	6.94879e-06	3.87749e-05
ENST00000599286	OCEL1	15.5063	39.0634	50.1802	157.295	173.768	109.245	2.11617	2.62815e-08	2.31366e-07
ENST00000381724	FKBP1A	51.6438	61.7032	46.4525	237.263	215.84	230.767	2.115	3.52296e-24	1.8716e-22
ENST00000409729	HSPE1	164.755	203.977	189.588	880.379	866.294	648.305	2.11392	2.26028e-56	8.38734e-54
ENST00000264228	SRD5A3	25.0682	19.5783	19.5455	112.998	89.8431	79.4507	2.11074	2.15324e-09	2.26428e-08
ENST00000475796	YTHDF2	121.382	200.779	280.478	796.058	751.33	951.068	2.11073	6.88229e-18	1.99709e-16
ENST00000672401	ACSL4	132.204	113.674	89.4991	643.71	438.379	386.049	2.10621	2.31992e-18	7.02315e-17
ENST00000645300	RPL5	76.8284	43.2508	46.1361	270.784	249.041	207.869	2.10553	3.98743e-11	5.41031e-10
ENST00000587223	NPC1	71.5942	60.2957	71.525	332.274	241.493	301.091	2.1045	5.26363e-23	2.48384e-21
ENST00000672924	PTP4A1	14.5709	29.8314	18.0366	76.1428	97.013	88.5061	2.10435	2.92797e-07	2.11655e-06
ENST00000456399	PPM1N	8.81975	10.1219	40.777	106.476	67.1261	78.28	2.10396	0.00103265	0.00354957
ENST00000463592	CNTNAP2	27.6248	34.1027	32.6686	169.37	127.732	108.619	2.10246	1.62608e-15	3.73586e-14
ENST00000367041	CD46	20.2199	16.0769	27.6345	79.1658	133.192	57.5623	2.09714	2.68537e-05	0.000132944
ENST00000348502	ACSL4	25.5252	29.6514	51.6524	179.795	155.159	121.496	2.09672	3.12286e-12	4.88702e-11
ENST00000582084	SSH2	30.677	30.8983	39.299	165.13	175.256	89.514	2.09469	5.84879e-10	6.68421e-09
ENST00000479613	ATP6V0E2	21.2692	6.69572	21.4096	109.502	49.6944	56.5617	2.09449	0.000742064	0.0026381
ENST00000526457	LRRK1	6.89474	5.35037	14.6284	46.3703	29.7292	37.5106	2.09412	0.0033316	0.0100226
ENST00000522842	CETN3	23.3263	44.9164	48.9545	206.984	104.991	176.131	2.09226	1.48292e-09	1.58802e-08
ENST00000395839	UBB	21.8865	16.7542	29.1837	104.732	105.682	77.4801	2.09102	1.43192e-08	1.31149e-07
ENST00000336138	THEM6	86.0594	96.0344	100.551	443.243	396.924	352.086	2.08983	9.90274e-51	2.82009e-48
ENST00000368094	IGSF9	48.6268	53.2358	52.9695	293.368	187.92	178.701	2.08751	4.08429e-20	1.44341e-18
ENST00000248668	LRFN1	65.95	85.9793	80.322	387.777	299.544	285.508	2.08329	9.957e-41	1.58349e-38
ENST00000533729	ARL2	22.1686	52.1008	6.73295	102.057	136.768	92.991	2.07648	0.00114359	0.003884
ENST00000610354	CD9	24.0108	35.7412	21.2112	135.144	114.931	88.8513	2.07569	1.9035e-10	2.32396e-09
ENST00000272217	ARL8A	45.0276	75.087	70.9689	325.457	259.205	211.261	2.07539	2.53052e-25	1.48266e-23
ENST00000348227	WDR54	124.006	146.669	117.582	652.808	574.364	409.489	2.07517	1.17869e-31	1.08524e-29
ENST00000266643	MARCHF9	17.5598	28.9051	34.4936	136.967	97.614	101.463	2.07434	1.41863e-11	2.04375e-10
ENST00000290079	TMEM141	276.466	294.316	378.152	1408.77	1454.7	1077.66	2.07293	1.17195e-45	2.58578e-43
ENST00000590964	METTL23	18.8831	59.0656	27.5929	153.243	212.993	65.5238	2.07278	8.82491e-05	0.000393036
ENST00000367139	RAB29	21.2821	27.2832	31.4044	147.949	100.017	82.6796	2.071	2.06451e-10	2.50554e-09
ENST00000397146	ITIH5	43.4242	49.629	53.0018	253.573	200.704	155.411	2.0685	1.40618e-20	5.20224e-19
ENST00000464662	ATP6V0E2	161.127	119.679	96.5079	741.372	503.871	385.762	2.06684	6.87007e-13	1.16359e-11
ENST00000482231	BCL7B	63.8626	53.0659	57.4094	237.458	277.547	208.848	2.06586	1.33314e-17	3.76152e-16
ENST00000618833	ROBO1	9.22479	12.1095	15.9645	68.539	48.2985	37.3881	2.06457	0.000100172	0.000439269
ENST00000419711	EIF5A	79.8966	131.129	58.9913	469.679	348.044	303.568	2.06163	6.21012e-14	1.18452e-12
ENST00000672250	EIF5A	79.8966	131.129	58.9913	469.679	348.044	303.568	2.06163	6.21012e-14	1.18452e-12
ENST00000378746	KIF3A	70.5212	90.4192	61.5062	382.418	312.158	233.69	2.05882	1.04145e-21	4.34518e-20
ENST00000450008	ANAPC7	29.8795	40.5067	33.3511	177.03	153.764	100.338	2.05787	1.40275e-12	2.29797e-11
ENST00000542274	CDH3	53.8846	28.8471	38.1898	223.885	150.827	141.083	2.05733	2.36559e-09	2.46534e-08
ENST00000437314	NUDT7	38.9263	7.3789	35.8392	146.467	131.603	76.3669	2.05622	0.00107361	0.00367403
ENST00000393676	FOLR1	2746.29	3374.03	3155.42	16360.7	12257.3	9904.46	2.05493	1.13591e-70	7.32091e-68
ENST00000222032	CNFN	13.3684	43.7455	20.9335	91.1419	115.668	101.535	2.05464	8.10663e-06	4.45355e-05
ENST00000577089	SMIM36	32.0476	21.024	34.0151	101.125	111.759	143.176	2.05452	9.69369e-08	7.66574e-07
ENST00000613325	NLRP7	409.712	507.165	349.677	2160.17	1606.91	1488.33	2.05175	2.12383e-40	3.31305e-38
ENST00000530398	RPLP2	309.848	263.905	214.032	1234.21	1151.68	910.034	2.0506	2.19571e-23	1.08857e-21
ENST00000646407	CD9	3.83991	81.375	49.9308	242.279	177.237	111.186	2.05019	0.00402563	0.0118828
ENST00000436215	MBNL3	772.924	482.892	869.957	3597.49	2704.19	2588.89	2.04774	2.81923e-19	9.15725e-18
ENST00000523175	HAVCR1	67.1039	96.2801	32.5531	314.837	303.115	192.907	2.04761	4.14125e-08	3.51554e-07
ENST00000566316	ATF7IP2	110.621	161.191	138.189	605.452	599.031	465.068	2.04711	1.15627e-45	2.57438e-43
ENST00000440841	B9D1	18.3921	34.3108	18.7108	69.796	97.3595	114.171	2.04367	4.60048e-06	2.66865e-05
ENST00000400256	COLEC12	51.386	58.675	52.3741	223.121	244.836	189.799	2.04094	8.13071e-22	3.43919e-20
ENST00000245185	MT2A	1574.91	1157.3	871.675	7579.35	5186.86	2727.11	2.03989	1.60226e-05	8.29482e-05
ENST00000437822	TAF6	20.671	22.1834	25.8877	124.487	93.1059	66.6028	2.03901	1.37478e-08	1.26435e-07
ENST00000548825	PRPF40B	21.4858	20.2803	31.7138	120.028	95.2248	83.4561	2.0386	1.43612e-09	1.54128e-08
ENST00000405204	MTRES1	32.3064	20.2405	33.7748	161.662	89.1461	106.67	2.03856	5.53664e-08	4.59031e-07
ENST00000351293	CAMK2G	28.4709	15.745	41.0989	115.27	135.7	94.5338	2.0362	1.12169e-06	7.28488e-06
ENST00000582941		494.425	1329.2	2422.79	6128.32	3647.66	6716.82	2.03616	0.000566701	0.00207895
ENST00000560648	EIF2AK4	37.1313	18.0964	20.5636	136.798	97.0198	87.048	2.03544	3.37752e-06	2.01557e-05
ENST00000542230	TMEM50B	7.71254	15.9036	19.6811	99.5064	18.2253	61.0406	2.03283	0.00660799	0.0182816
ENST00000633965	PSAP	271.411	434.726	438.76	1745.47	1527.99	1319.64	2.03171	1.6367e-66	9.54394e-64
ENST00000588479	GALK1	64.0809	61.1452	86.8556	285.401	328.16	240.833	2.03007	1.06766e-19	3.58683e-18
ENST00000618343	NLRP7	503.673	779.669	657.028	2991.98	2287.54	2499.28	2.02717	1.85688e-85	1.89487e-82
ENST00000413724	MAP3K8	6.27282	31.3912	61.7475	112.892	114.629	147.418	2.02371	0.0015199	0.00501736
ENST00000304101	KCNS3	39.6848	35.3692	28.9821	185.024	123.759	118.2	2.02355	1.32182e-11	1.91437e-10
ENST00000325214	PCTP	18.2901	26.9398	8.30108	135.889	44.4443	43.0685	2.02229	0.00328511	0.0098925
ENST00000374479	FUCA1	69.3966	91.7913	87.8718	381.109	344.097	275.361	2.02225	1.85117e-36	2.3613e-34
ENST00000303212	NRTN	6.00314	7.47407	8.69357	39.2013	29.2907	21.322	2.01918	0.0049546	0.0142589
ENST00000570899	PHF23	21.4986	10.8925	50.2793	84.889	129.137	106.741	2.01412	0.000423987	0.00160047
ENST00000355854	CAB39L	37.4896	54.2269	52.8324	204.628	190.216	176.145	2.0119	1.18678e-23	6.03019e-22
ENST00000523131	YWHAZ	171.937	169.03	223.011	771.891	617.405	848.203	2.01042	3.60598e-26	2.28202e-24
ENST00000490230	PBXIP1	54.0575	81.4813	94.1373	365.436	255.272	288.255	2.00938	8.3548e-26	5.12826e-24
ENST00000555147	MC1R	4.35185	23.1379	26.3662	37.9134	55.0917	102.437	2.0087	0.00919778	0.0243527
ENST00000296388	P3H1	74.6077	52.7148	87.8518	327.444	277.317	262.579	2.00744	1.20451e-18	3.75312e-17
ENST00000628638	STXBP1	63.1014	120.288	84.4646	462.191	267.962	329.438	2.00672	1.19316e-17	3.39787e-16
ENST00000473330	FSCN1	26.9571	53.8655	24.1156	184.044	115.078	118.854	2.00593	2.10073e-08	1.88045e-07
ENST00000576925	BSG	57.6232	106.225	129.857	423.478	395.914	331.083	2.00571	1.87428e-20	6.85118e-19
ENST00000602088	SSBP4	22.6886	72.3718	50.685	194.551	148.527	216.987	2.0052	1.8362e-08	1.65637e-07
ENST00000576638	TEKT5	27.0324	21.9292	14.0615	111.894	60.3794	84.7687	2.0035	1.68999e-05	8.71726e-05
ENST00000674522	MSI2	65.6535	65.7929	58.7562	341.314	251.842	178.68	2.00223	5.38188e-16	1.2897e-14
ENST00000297258	FABP5	5666.9	6923.42	5788.01	30314.7	25018	18239.8	2.00043	3.72055e-49	9.79786e-47
ENST00000459857	PRR5	31.2776	22.3345	82.7577	208.177	153.074	173.077	1.99999	1.08319e-05	5.80874e-05
ENST00000359534	KCNK5	36.4083	37.203	39.8294	168.84	151.248	128.384	1.9985	1.77319e-17	4.94052e-16
ENST00000542710	PPME1	93.9521	100.08	141.256	557.372	562.533	214.905	1.99363	3.24055e-09	3.28631e-08
ENST00000613048	FGFR2	50.5781	42.5192	35.6799	191.298	178.343	149.008	1.99248	2.44182e-14	4.88186e-13
ENST00000524157	SPIDR	49.6116	77.378	31.0317	132.473	260.23	215.463	1.99052	2.9862e-06	1.80322e-05
ENST00000281741	TXNDC16	55.1216	73.6187	62.5816	297.507	232.641	222.728	1.98755	3.56519e-30	2.92023e-28
ENST00000397068	ART5	23.1754	43.9534	50.0814	109.125	193.275	140.634	1.9873	1.69971e-07	1.28401e-06
ENST00000258083	PRADC1	259.992	290.324	320.92	1375.33	1143.31	907.518	1.98246	4.3701e-59	1.7935e-56
ENST00000430075	UGGT1	17.9185	29.2413	27.5392	158.461	78.2848	62.0353	1.98114	4.84973e-06	2.80063e-05
ENST00000509589	CYSTM1	300.367	323.035	336.284	1427.8	1185.44	1139.91	1.9805	1.84279e-115	2.82073e-112
ENST00000484531	FBLN1	24.8861	46.9593	22.5697	160.202	119.417	92.7195	1.98014	2.30401e-08	2.05042e-07
ENST00000603731	HERPUD2	60.8582	69.5439	76.293	381.351	263.423	177.295	1.97942	1.29488e-14	2.71515e-13
ENST00000634734	BAG1	49.3533	53.8707	44.0262	226.753	188.905	159.737	1.97609	3.86608e-20	1.37622e-18
ENST00000473506	GALT	14.1581	13.0032	76.7752	129.613	138.647	121.672	1.9753	0.00233221	0.00730785
ENST00000599657	PAK4	11.889	26.8649	21.404	79.1218	43.8381	104.082	1.97513	0.000203372	0.000824769
ENST00000352241	MITF	26.9436	30.0512	16.8589	137.848	63.2648	93.4458	1.97264	6.56788e-06	3.69185e-05
ENST00000378054	GMNN	79.2543	159.969	119.465	583.412	350.937	442.725	1.97011	1.19333e-18	3.72304e-17
ENST00000577810	MIEN1	54.8158	19.0217	52.6382	92.2856	168.778	229.012	1.97002	0.000345288	0.0013311
ENST00000418919	GNS	6.41812	9.69164	24.1699	37.1777	80.3352	32.0494	1.96824	0.0101286	0.0264286
ENST00000460369	SLC2A1	20.9826	36.5143	40.0184	94.7643	129.766	142.276	1.96675	7.25903e-08	5.86542e-07
ENST00000423424	FNDC3B	4.22419	33.888	80.1816	95.6418	197.127	129.61	1.96548	0.0104992	0.0272549
ENST00000379599	NHLRC3	26.4727	14.7219	32.4124	79.141	112.125	89.8921	1.96308	1.01938e-05	5.49436e-05
ENST00000574954	ARRB2	42.0591	9.58154	21.9282	132.466	94.582	77.0885	1.96223	0.00093731	0.00325704
ENST00000527379	FADS3	64.7372	17.4189	24.9695	162.947	143.316	132.488	1.96101	0.00035402	0.00136218
ENST00000360839	ANKHD1	32.2021	36.4242	49.1015	174.755	164.939	110.52	1.95983	1.51972e-12	2.47964e-11
ENST00000597937	EPS15L1	31.6931	29.2219	31.5262	140.469	127.062	94.0457	1.95897	1.72134e-11	2.44674e-10
ENST00000494946	ELOB	133.531	173.6	304.007	778.446	869.089	663.656	1.95857	4.28846e-15	9.48769e-14
ENST00000613823	UGP2	178.897	433.178	269.225	1664.15	1166.15	563.044	1.9572	1.9103e-05	9.74285e-05
ENST00000252595	SLC27A1	15.2011	22.6915	38.1022	100.657	97.2612	88.6673	1.95646	2.6322e-07	1.91689e-06
ENST00000369807	DNASE1L1	11.9988	22.4482	12.2637	83.2937	50.4359	44.6936	1.95612	0.000126329	0.0005392
ENST00000197268	FAM234B	26.2014	27.977	25.672	116.222	98.9421	92.5295	1.95609	2.02834e-11	2.85331e-10
ENST00000235932	RAB29	6.83924	11.6073	9.44961	32.8778	26.2652	46.0912	1.95403	0.00403795	0.0119134
ENST00000380084	RBBP7	120.724	136.378	124.09	547.885	526.629	391.405	1.95373	1.88129e-35	2.24755e-33
ENST00000396735	PPM1N	71.4649	110.703	137.24	383.692	395.978	413.169	1.94766	2.84134e-21	1.13334e-19
ENST00000331920	PTCH1	27.6832	28.934	47.6806	156.015	114.239	128.833	1.94384	3.02171e-11	4.15741e-10
ENST00000636790	TMEM198B	20.5368	9.06212	35.5125	77.9671	84.7059	86.9786	1.94186	0.000457141	0.00171479
ENST00000522098	CLU	192.03	168.733	120.704	832.693	573.241	483.517	1.94144	9.73178e-15	2.07976e-13
ENST00000497707	COMMD6	18.9856	43.1597	47.6903	79.6924	131.055	183.73	1.93851	4.60544e-05	0.000218355
ENST00000422177	IFT22	23.6229	30.5704	33.9056	107.055	125.005	102.006	1.93831	9.44671e-11	1.19813e-09
ENST00000372894	PKIG	20.4898	26.4109	12.439	106.432	67.0555	51.6777	1.93801	7.80542e-05	0.000351466
ENST00000307363	GLB1	593.974	573.944	432.845	2407.44	2026.45	1747.99	1.93777	5.64515e-28	4.11474e-26
ENST00000533642	IMMP1L	45.236	42.7102	27.1727	140.981	220.565	80.2599	1.93694	2.40992e-05	0.00012028
ENST00000519192	SLC25A37	38.8947	13.4494	17.1186	117.348	87.0579	72.6652	1.93663	0.000552795	0.0020322
ENST00000559482	IDH2	49.1608	130.962	183.665	643.453	359.7	354.206	1.93573	1.37977e-07	1.05964e-06
ENST00000246657	CCR7	33.712	53.2691	47.2297	133.969	156.936	202.76	1.93475	5.19022e-10	5.97338e-09
ENST00000279263	TM7SF2	70.8702	90.617	92.2069	372.317	324.645	263.678	1.93464	7.47424e-34	8.09962e-32
ENST00000366601	TBCE	60.0731	77.2309	79.9365	316.532	255.978	244.656	1.9309	3.09656e-33	3.22714e-31
ENST00000553769	WARS1	14.3863	21.1282	16.9663	134.417	48.6048	22.2406	1.92891	0.00648757	0.0179879
ENST00000536661	UBC	50.5228	84.196	47.3745	240.72	218.094	220.983	1.92744	2.72678e-16	6.75927e-15
ENST00000597641	PRKD2	16.4836	22.6749	21.1944	151.72	12.2022	69.5501	1.92699	0.0182641	0.0436523
ENST00000333437	TEX19	21.5312	30.7469	32.1414	144.318	82.2541	94.1459	1.92044	4.19805e-09	4.17097e-08
ENST00000474144	TMEM54	28.4956	48.425	40.561	138.308	142.867	148.715	1.91661	3.71986e-13	6.54006e-12
ENST00000620173	RNASET2	6.85445	50.1862	29.5094	150.315	63.1764	101.895	1.9161	0.0018957	0.00609526
ENST00000371509	SCP2	39.4083	55.8809	13.9897	213.216	112.626	93.9192	1.91456	0.00023761	0.000948386
ENST00000547529	NAP1L1	15.5953	60.2375	75.8736	128.298	238.005	168.567	1.91432	0.000108754	0.000472165
ENST00000498279	MPZL1	35.3117	22.9785	23.7152	104.03	103.935	101.31	1.9105	1.48664e-07	1.1346e-06
ENST00000538078		30.9593	43.0655	33.8507	163.34	142.909	97.3414	1.90871	1.74688e-11	2.47873e-10
ENST00000360568	P4HA2	21.1433	63.7642	24.6671	157.336	129.126	115.331	1.90758	3.46629e-06	2.06552e-05
ENST00000507768	DCAF16	143.116	144.705	149.253	767.038	466.276	419.448	1.90397	2.15482e-21	8.76641e-20
ENST00000590107	IMPA2	4.05619	16.3379	11.4955	36.9143	45.1181	29.0866	1.90388	0.00772868	0.0208991
ENST00000332160	METTL7A	9.78588	19.8682	20.2742	48.6462	57.5484	71.5144	1.90307	0.00017637	0.00072365
ENST00000370035	FAM102B	16.1959	19.7509	21.4333	96.4858	65.6475	51.0914	1.90193	4.7421e-06	2.743e-05
ENST00000540914	RIPOR2	8.79883	8.72504	13.981	50.6611	32.9428	35.2647	1.90087	0.00123066	0.00415209
ENST00000301776	ASRGL1	24.6313	33.4924	38.9828	142.66	116.9	97.7632	1.89971	4.4401e-12	6.80918e-11
ENST00000502584	SEPTIN11	45.4994	31.6665	49.2794	173.659	127.894	164.273	1.89156	6.72129e-11	8.7471e-10
ENST00000538775	NCEH1	10.8248	29.153	32.5081	107.629	79.2798	76.1603	1.88899	6.85416e-06	3.83321e-05
ENST00000354698	ZNF589	37.436	40.5273	44.3054	179.732	142.251	126.42	1.88564	3.23505e-16	7.96277e-15
ENST00000637095	ASAH1	66.7437	71.234	97.6615	369.944	292.442	205.516	1.88157	2.54187e-16	6.32009e-15
ENST00000334553	KLC1	33.2743	26.3705	19.9986	130.468	101.123	65.9172	1.88079	5.35683e-06	3.06815e-05
ENST00000568351	ZNRF1	129.629	99.4288	76.0212	477.858	448.166	224.125	1.87729	3.3083e-08	2.86606e-07
ENST00000267996	TPM1	273.206	605.973	744.43	2461.8	1864.82	1467.49	1.87554	3.60618e-13	6.35387e-12
ENST00000427858	GALM	63.7981	41.6643	31.8248	235.935	144.613	141.363	1.87425	4.43287e-07	3.08863e-06
ENST00000510283	SPAG9	76.0421	85.0904	39.033	368.493	220.19	162.695	1.87291	4.81864e-07	3.32901e-06
ENST00000280571	RILPL2	26.1282	36.1034	37.5998	126.655	109.887	122.487	1.87131	2.12916e-12	3.39931e-11
ENST00000219207	PLLP	35.268	42.8649	31.5011	189.457	126.142	89.9362	1.86889	8.96348e-09	8.5087e-08
ENST00000613345	CNTNAP2	56.5204	52.6931	41.361	212.484	185.606	154.482	1.86749	4.06799e-14	7.86339e-13
ENST00000490329	SLC9A1	15.4758	42.7675	35.9109	128.705	114.71	88.511	1.86711	3.77681e-07	2.66181e-06
ENST00000611625	CDH1	100.134	158.126	138.81	611.675	505.961	316.056	1.86367	1.1057e-17	3.15982e-16
ENST00000497501	PPIL3	22.6298	44.0613	32.8873	140.086	83.0742	133.162	1.86355	7.18258e-08	5.81132e-07
ENST00000416454		40.4596	45.1958	56.2748	125.869	195.52	174.972	1.86196	3.15733e-09	3.20989e-08
ENST00000395226	GPAT3	24.2917	31.1381	30.2829	133.653	97.5864	76.1164	1.86131	5.16009e-09	5.05301e-08
ENST00000620797	MPV17	66.7745	196.23	107.094	659.158	456.18	212.834	1.8604	3.49294e-06	2.07887e-05
ENST00000405510	SUN2	137.585	184.888	220.174	825.729	789.108	346.114	1.86031	7.15771e-11	9.2653e-10
ENST00000436744	NICN1	20.0236	26.2002	30.3946	119.548	68.6561	85.1723	1.86014	1.31736e-07	1.01522e-06
ENST00000414729	RAB29	15.8119	7.24951	21.8979	57.6958	54.7912	50.4606	1.8581	0.00169089	0.00550319
ENST00000393564	G6PD	10.0359	26.6915	31.9021	101.946	68.8375	72.074	1.85699	4.05072e-05	0.000193686
ENST00000421117	E2F6	10.1736	27.3857	17.6634	106.613	44.5186	46.1327	1.85496	0.00108897	0.00371759
ENST00000574151	HCFC1R1	488.542	473.749	494.904	2133.72	1675.29	1474.34	1.85411	3.8062e-52	1.1368e-49
ENST00000376029	TEX30	23.6841	27.2463	22.9859	109.14	104.346	55.2101	1.85411	3.58054e-06	2.12688e-05
ENST00000535267	STARD10	9.02555	15.9184	66.4376	107.813	140.163	66.2971	1.85406	0.00814384	0.0218768
ENST00000346932	SEZ6L2	18.2745	65.9018	33.3713	180.7	125.739	104.162	1.85165	1.29034e-05	6.80926e-05
ENST00000211314	TMEM14A	148.232	157.876	167.986	724.662	591.324	398.429	1.85089	9.46521e-23	4.3492e-21
ENST00000604506	GALNT6	9.8039	34.3565	24.9988	109.259	88.5966	44.6134	1.8493	0.000541115	0.00199405
ENST00000646597	RNASEH2C	27.2407	18.9021	38.7633	144.829	118.466	48.399	1.84908	0.000243165	0.000968664
ENST00000222122	DBP	26.559	52.3273	59.9706	177.339	181.029	130.407	1.84866	6.96684e-11	9.02777e-10
ENST00000397046	NUDT1	30.5775	105.336	83.0487	284.671	248.981	223.688	1.84843	1.25833e-08	1.16646e-07
ENST00000370634	VGLL1	1283.21	1647.91	1437.25	6522.66	4426.64	4706.33	1.84842	2.83831e-70	1.78238e-67
ENST00000267853	MYZAP	26.7479	29.7344	19.7818	109.018	94.1758	73.7523	1.84741	1.18477e-07	9.23216e-07
ENST00000311129	PPP2R1B	18.1386	21.2959	46.2918	118.6	92.5327	88.1949	1.84654	6.57319e-06	3.69399e-05
ENST00000543196	GALNT6	105.617	68.319	60.4136	359.645	280.527	223.146	1.84646	3.34772e-09	3.39077e-08
ENST00000476976	YTHDF2	42.7493	26.8554	28.2417	124.162	136.934	94.7497	1.84632	6.62958e-07	4.48027e-06
ENST00000594786	SLC27A5	87.0782	49.6787	70.2628	265.582	271.533	212.498	1.8431	2.06261e-10	2.50448e-09
ENST00000508476	UBE2D3	29.1204	47.2615	10.214	118.607	114.029	74.9651	1.84277	0.000842756	0.00295828
ENST00000506557	FYB1	51.2041	61.1139	80.3048	300.418	171.842	212.353	1.84186	2.49469e-14	4.96727e-13
ENST00000454902	KALRN	29.0654	15.4275	44.7662	108.608	111.505	94.7808	1.83793	3.38339e-05	0.000164247
ENST00000219150	CORO1A	12.7168	46.2381	43.9644	147.955	108.637	99.0178	1.83761	9.00451e-06	4.91157e-05
ENST00000466194	HMGN2	161.653	172.071	227.199	845.282	682.601	473.915	1.83704	7.0368e-22	3.00241e-20
ENST00000367202	ETNK2	264.759	365.848	370.867	1535.42	1087.81	934.949	1.83698	5.02842e-41	8.26518e-39
ENST00000542344	NAP1L1	27.0662	37.8157	55.2949	191.446	97.5359	133.595	1.83343	5.154e-08	4.29635e-07
ENST00000629457	SPDL1	81.3294	53.2079	40.2543	295.659	181.807	163.75	1.83287	5.28686e-07	3.63097e-06
ENST00000537531	TINAGL1	56.3889	31.3461	24.7795	173.886	141.413	98.2925	1.83116	2.33329e-05	0.000116717
ENST00000447312	RNPEP	33.0539	79.0099	40.8627	153.453	147.683	220.16	1.83094	7.00206e-07	4.70868e-06
ENST00000455271	RPS27L	39.0365	51.4343	60.2888	174.416	185.82	162.16	1.82839	3.10896e-16	7.66011e-15
ENST00000536159	CITED2	57.6918	54.9257	42.2789	125.396	313.015	105.642	1.8281	0.000141033	0.000594501
ENST00000479853	SDHAF3	55.7653	84.8686	17.2621	193.953	255.625	110.445	1.8271	0.000893798	0.00312001
ENST00000232424	HES1	18.5535	44.8556	26.5262	116.749	106.91	91.1072	1.82698	1.19541e-07	9.29718e-07
ENST00000293695	SYCE2	16.523	13.7901	11.7727	47.5068	59.0695	44.8125	1.82695	0.000456526	0.00171274
ENST00000409753	JPT1	427.979	461.791	381.626	1883.61	1603.85	1052.51	1.82608	3.30161e-23	1.60118e-21
ENST00000674189	FGFR1	53.5822	58.1298	48.7922	197.157	158.605	208.187	1.82564	2.93282e-14	5.76929e-13
ENST00000326005	OAZ2	151.254	184.52	159.155	684.569	595.476	463.942	1.82556	2.3611e-38	3.38162e-36
ENST00000362916	RNA5SP188	66.8443	104.896	61.7095	347.036	296.775	180.963	1.82267	4.1258e-11	5.59187e-10
ENST00000540097	ERP27	22.8199	21.1056	14.5268	97.7514	56.7784	57.2774	1.8213	6.54191e-05	0.000299305
ENST00000483117	LAPTM4A	134.217	477.646	485.048	1350.96	1340.67	989.862	1.81758	0.000117234	0.000504244
ENST00000481466	EFHC1	80.7294	36.8258	26.2837	292.09	150.545	101.934	1.81619	0.000819683	0.00288515
ENST00000409104	SET	14.5435	13.7913	27.913	70.2609	71.4457	55.7378	1.81209	8.31098e-05	0.000371974
ENST00000462722	KYAT1	16.7972	17.3109	30.1026	79.3776	51.1659	90.2152	1.81133	0.000128829	0.000548533
ENST00000553449	ATP5MPL	109.93	104.206	247.107	506.086	656.834	413.424	1.81012	4.70822e-08	3.953e-07
ENST00000589389	GLYR1	56.7787	55.8073	57.8223	192.674	178.979	218.106	1.80772	7.33245e-15	1.59103e-13
ENST00000309315	ZMIZ2	18.5799	25.6905	20.9499	102.77	65.816	61.0567	1.80292	2.37852e-06	1.46363e-05
ENST00000339437	TRNT1	28.5742	23.2484	28.1014	127.832	91.9662	63.2853	1.8028	2.73767e-06	1.66497e-05
ENST00000310325	CTSF	20.9519	19.0934	13.5268	79.2837	56.9788	54.1336	1.80264	5.83946e-05	0.000269737
ENST00000674972	PMS2P1	15.136	23.1995	39.2352	112.386	84.0896	66.8575	1.79561	1.81833e-05	9.31449e-05
ENST00000613909	ITIH5	98.6078	87.9739	101.24	407.725	339.088	254.449	1.79267	1.84841e-19	6.06016e-18
ENST00000287020	GDF6	81.8119	92.8392	76.8889	388.448	286.352	203.532	1.79224	5.65744e-15	1.23932e-13
ENST00000327473	TNFAIP8L1	13.5681	18.0245	23.2794	73.6352	65.0082	48.5854	1.7903	2.39666e-05	0.000119667
ENST00000356688	SEPTIN10	106.663	126.506	106.708	526.693	360.157	296.126	1.78913	6.22319e-20	2.14968e-18
ENST00000219345	PLA2G15	125.291	170.231	182.863	541.306	580.971	495.391	1.78837	7.62534e-35	8.72673e-33
ENST00000529611	CCDC90B	24.0566	28.8542	20.7411	85.1276	84.9651	81.6795	1.78731	2.02193e-07	1.50468e-06
ENST00000574132	RAB40B	4.69433	12.4249	17.2417	43.2978	26.7256	42.5442	1.78662	0.00933668	0.0246539
ENST00000535052	CCDC77	14.4333	26.9253	37.164	119.392	51.2311	93.2707	1.78414	0.000216006	0.000872107
ENST00000522864	CETN3	10.3165	14.6108	25.8962	62.5046	51.7281	55.5518	1.78403	0.000377647	0.00144424
ENST00000359322	MYOZ1	109.478	71.1558	55.957	346.425	235.187	252.569	1.78376	3.92455e-08	3.35484e-07
ENST00000644418	KSR1	28.1373	30.4843	26.6477	114.323	86.9467	90.2468	1.78324	2.56482e-09	2.65042e-08
ENST00000615612	GNAZ	22.6813	35.0719	32.9544	141.818	103.831	66.176	1.78142	6.8141e-07	4.59609e-06
ENST00000523827	EPHX2	68.151	51.0939	90.6103	326.159	260.232	143.595	1.78088	7.23561e-08	5.84843e-07
ENST00000598098	RPS5	46.446	62.2244	80.4956	223.322	202.037	206.723	1.77854	4.48012e-18	1.33159e-16
ENST00000354470	BAX	15.917	14.551	17.5495	27.5201	55.946	76.5695	1.77423	0.00542456	0.0154372
ENST00000436768	GLB1	24.3066	45.5185	32.6822	179.334	86.7396	85.5191	1.7738	3.04267e-06	1.83316e-05
ENST00000555136	HMGN1P3	33.562	17.0423	16.3161	165.676	54.1554	28.9274	1.7723	0.0159263	0.038887
ENST00000264474	CSTA	25.894	20.5258	27.2246	120.923	85.4368	50.7766	1.77191	4.2528e-05	0.000202834
ENST00000284878	CXADR	38.5161	28.6996	25.9123	149.891	95.8389	81.536	1.77172	2.15233e-06	1.33146e-05
ENST00000620183	NLRP7	319.268	227.884	420.776	1328.79	1028.38	957.522	1.77159	9.97085e-16	2.3351e-14
ENST00000597848	CHMP2A	50.8751	60.109	107.648	287.632	205.234	240.579	1.77119	6.77764e-11	8.80589e-10
ENST00000379291	TBC1D7	7.64731	56.3009	13.0671	127.232	86.9286	40.5124	1.77084	0.0191076	0.0453629
ENST00000379291	TBC1D7	7.64731	56.3009	13.0671	127.232	86.9286	40.5124	1.77084	0.0191076	0.0453629
ENST00000380118	ECI2	20.6693	26.8218	29.0419	121.466	69.2579	72.3864	1.76843	9.59715e-07	6.29638e-06
ENST00000327858	FBLN1	312.728	352.08	317.495	1172.22	1131.9	1006.47	1.76804	3.20993e-62	1.57229e-59
ENST00000615713	NICN1	19.5734	37.2412	43.0699	132.678	109.486	91.7411	1.76801	1.31173e-08	1.21046e-07
ENST00000360057	TPK1	37.1734	19.224	28.4812	126.969	88.6223	76.8342	1.76801	2.2626e-05	0.000113505
ENST00000566377	MPI	19.3456	20.6442	22.7724	77.1194	75.4547	60.3386	1.76607	1.94558e-06	1.2106e-05
ENST00000295083	SLC66A3	82.0163	108.533	67.157	345.44	294.256	233.736	1.76464	3.93901e-16	9.57996e-15
ENST00000529093	ENPP7P8	14.6906	27.761	39.699	114.341	98.7623	62.6656	1.76239	2.72096e-05	0.000134516
ENST00000614399	MUC3A	90.1427	80.8867	118.509	419.401	344.008	223.742	1.76209	5.87788e-13	1.00247e-11
ENST00000368921	MLLT11	11.0392	10.4638	10.1837	39.8613	33.3371	32.3143	1.76194	0.00310456	0.00941712
ENST00000409952	LSM5	23.6626	16.3417	38.2328	114.868	73.2239	76.5861	1.76129	4.70457e-05	0.000222689
ENST00000258955	RSAD1	15.8195	21.1688	33.1389	75.4478	73.2417	82.2389	1.75712	1.38998e-05	7.27861e-05
ENST00000613943	SMARCD2	123.33	164.384	466.8	1113.04	885.057	498.583	1.75709	0.00283487	0.00867102
ENST00000617122	NDUFB1	290.519	484.044	403.365	1252.15	1515.42	1106.75	1.75685	1.87795e-25	1.12178e-23
ENST00000583564	PYCR1	26.1541	78.7263	91.8275	234.124	277.528	128.16	1.75674	3.57896e-05	0.000172986
ENST00000523412	FAM83A	25.09	39.3083	56.3156	227.061	89.2449	90.8899	1.75515	5.4302e-05	0.00025322
ENST00000637561	ASAH1	246.044	262.21	192.215	894.241	755.605	709.792	1.75442	5.9116e-27	3.93427e-25
ENST00000409155	ALAD	961.757	1055.6	950.534	4062.87	3280.83	2678.04	1.7531	5.29511e-50	1.44092e-47
ENST00000350499	SPACA9	29.7788	28.4334	42.8362	137.744	110.725	89.6133	1.7529	7.46749e-09	7.17201e-08
ENST00000352966	PKIA	16.7901	27.7548	17.1556	90.231	56.4841	60.602	1.74899	3.5362e-05	0.000171089
ENST00000462692	ANKRD23	17.2274	25.0176	27.6589	51.5798	59.4053	112.594	1.74782	0.000921864	0.00320838
ENST00000292147	ETHE1	147.728	222.31	151.658	712.981	600.826	428.213	1.7476	5.75116e-20	2.00073e-18
ENST00000437579	NEURL1	8.61205	12.1149	17.4086	34.554	21.8756	64.6137	1.74409	0.0163639	0.0397218
ENST00000261879	APH1B	41.7219	42.7999	45.1571	182.001	140.483	113.265	1.74313	2.48052e-12	3.93462e-11
ENST00000416208	SCAP	25.2794	37.0365	37.4021	154.833	86.9161	88.0341	1.74116	9.62048e-08	7.61277e-07
ENST00000465578	FBLN1	32.6134	37.1537	45.605	165.846	119.318	100.587	1.73925	1.59103e-10	1.96798e-09
ENST00000377263	CTNNBIP1	38.1672	39.3016	23.0169	126.339	128.071	80.9334	1.73758	2.6222e-06	1.6023e-05
ENST00000450947	MFSD13A	26.0899	64.5382	37.5663	150.487	113.014	153.115	1.73609	3.26419e-07	2.33343e-06
ENST00000246792	RRAS	163.825	180.91	184.608	730.626	606.46	428.438	1.73582	6.80444e-25	3.80474e-23
ENST00000361548	GRHL3	209.091	308.752	291.992	1032.36	831.386	796.433	1.73499	1.70881e-68	1.04626e-65
ENST00000524153	LYRM2	50.1445	12.4593	11.5659	128.832	66.1958	72.1413	1.73309	0.0162613	0.039533
ENST00000594001	NAPA	60.6471	31.5892	25.2845	147.815	120.069	134.618	1.73292	7.38832e-05	0.000334345
ENST00000359794	PFKM	51.5766	56.5459	40.6359	249.274	151.651	105.763	1.731	2.15387e-07	1.59083e-06
ENST00000476658	DFFA	27.6283	38.6042	25.46	75.8755	101.96	117.982	1.72983	1.1636e-05	6.20054e-05
ENST00000474484	PLCXD2	73.5238	84.4744	80.3151	369.575	222.36	202.323	1.72948	2.83765e-14	5.59106e-13
ENST00000425178	ICA1L	329.472	374.262	306.664	1344.77	1093.52	907.894	1.72924	3.406e-38	4.79405e-36
ENST00000264151	OSGEPL1	18.3549	42.1544	48.901	125.878	129.004	95.3086	1.7292	1.17874e-06	7.62509e-06
ENST00000486823	GSTM3	36.0355	54.6851	46.6764	149.976	162.934	134.818	1.72826	3.99268e-13	6.98462e-12
ENST00000467188	CALML4	9.48747	31.274	58.3651	134.382	70.2815	106.897	1.72742	0.0031415	0.00951621
ENST00000382361	FSCN1	6423.06	8213.62	7629.34	31268.8	23122.8	19147.1	1.72683	8.4523e-55	2.79737e-52
ENST00000304842	TPST1	25.596	37.7646	40.9741	113.585	120.338	105.862	1.72679	3.75808e-10	4.41011e-09
ENST00000633722	PTDSS2	24.1717	35.3407	54.1847	143.63	117.742	104.57	1.72666	2.71987e-08	2.38913e-07
ENST00000497868	IMPDH1	37.3785	55.6724	19.1476	143.812	124.141	100.746	1.725	2.58767e-05	0.000128445
ENST00000368814	THEM4	40.9623	29.9514	17.1758	123.312	93.557	81.2224	1.7243	0.000110743	0.000480122
ENST00000481557	IDH1	436.56	352.769	323.341	1507.08	1247.07	975.769	1.7222	2.87788e-17	7.8488e-16
ENST00000465172	ATP1B3	79.0719	94.1105	96.9129	362.815	262.828	258.205	1.7208	1.27986e-26	8.31433e-25
ENST00000492289	PRR5	36.0615	44.8637	51.8745	199.191	121.784	115.861	1.71902	2.03239e-10	2.47515e-09
ENST00000361764	HHLA3	8.5918	21.4672	11.8009	84.7085	32.5186	21.9655	1.71768	0.0180821	0.0433019
ENST00000455875	ARL6IP6	27.654	43.1445	15.8387	84.5455	114.739	80.7028	1.71714	0.000175604	0.000720992
ENST00000545484	CCND1	67.654	35.342	29.0365	247.305	94.8287	118.019	1.717	0.000590319	0.00215462
ENST00000289416	ACSM3	7.3719	12.8765	13.1786	39.9591	34.8069	31.4852	1.71613	0.00396854	0.0117372
ENST00000393427	AAMDC	152.416	201.797	177.226	626.491	667.011	430.762	1.71607	1.93249e-22	8.7001e-21
ENST00000392634	INF2	44.11	47.0375	7.45577	115.22	102.935	107.904	1.71599	0.00727662	0.0198322
ENST00000332029	SOCS1	94.6575	117.356	106.222	364.035	332.507	331.051	1.71307	2.36885e-33	2.48994e-31
ENST00000518068	ASPH	108.069	95.5813	67.069	360.861	297.713	240.312	1.71268	3.02329e-11	4.15741e-10
ENST00000395616	B9D1	14.7472	25.9844	40.7088	102.238	124.082	36.8123	1.71214	0.00283342	0.00866766
ENST00000538155	INTS13	20.6649	42.0249	30.6932	89.9935	112.128	96.1254	1.71173	7.33269e-07	4.91206e-06
ENST00000587465	TNNT1	50.0638	126.707	195.45	455.513	404.567	311.174	1.71107	1.75638e-06	1.10042e-05
ENST00000542638	ELOVL5	37.4828	38.483	18.1515	121.601	96.3599	88.6007	1.7109	1.62431e-05	8.40148e-05
ENST00000490738	CAMTA1	61.3353	70.5273	70.2878	294.526	178.217	187.934	1.71028	3.99154e-15	8.85477e-14
ENST00000409868	DCTN1	44.345	16.0342	46.3572	149.537	100.241	103.712	1.70899	0.000224206	0.000901794
ENST00000495017	PRR5	31.6958	20.6339	43.8659	122.557	108.848	85.2361	1.70887	3.51935e-06	2.09357e-05
ENST00000378735	KIF3A	31.1682	43.4415	72.9338	205.759	135.474	131.807	1.70582	7.97617e-08	6.39241e-07
ENST00000476750	TMEM44	18.8645	18.6949	18.6095	74.8061	65.8826	45.2202	1.70506	7.12807e-05	0.000323404
ENST00000391753	RPS9	61.8374	89.5365	84.2288	325.498	261.512	177.297	1.70362	2.2228e-14	4.48054e-13
ENST00000611921	RPS9	61.8374	89.5365	84.2288	325.498	261.512	177.297	1.70362	2.2228e-14	4.48054e-13
ENST00000619229	RPS9	61.8374	89.5365	84.2288	325.498	261.512	177.297	1.70362	2.2228e-14	4.48054e-13
ENST00000527762	SC5D	24.8269	72.8559	68.1375	244.809	137.884	145.347	1.70298	2.03936e-06	1.2651e-05
ENST00000374840	ALPL	46.8976	42.1714	21.6158	170.168	95.3508	105.065	1.70297	3.25492e-05	0.000158545
ENST00000474218	CD274	99.2822	115.637	95.4627	337.236	345.352	312.703	1.70162	1.15117e-24	6.32135e-23
ENST00000371652	TMEM189	27.3692	29.2897	37.2745	125.367	94.8993	81.2844	1.70129	1.90158e-08	1.70968e-07
ENST00000441717	JAM3	41.1292	83.9702	65.2892	248.754	149.306	205.665	1.69844	2.75025e-10	3.27769e-09
ENST00000405140	CLU	270.956	299.795	219.441	1171.8	838.399	587.73	1.69831	1.87704e-14	3.8245e-13
ENST00000432072	FN1	98.0664	96.1316	77.0205	430.212	216.397	248.075	1.69713	4.36496e-10	5.07608e-09
ENST00000412128	PTMA	27.4151	39.8057	37.641	112.021	147.54	73.5938	1.69684	3.07099e-06	1.8475e-05
ENST00000290921	CTBP1	56.0494	42.7465	16.2872	85.4673	128.517	158.015	1.69546	0.00232656	0.0072948
ENST00000476238	RNASET2	52.9686	62.9248	49.1235	169.123	185.525	170.959	1.69528	1.86197e-13	3.37041e-12
ENST00000599898	RPL18A	1492.96	928.309	939.075	3544.52	4397.86	3098.99	1.69359	1.96093e-05	9.97199e-05
ENST00000298248	CRYL1	48.2464	47.2054	28.4945	164.358	127.874	108.915	1.6918	1.82775e-07	1.37143e-06
ENST00000425460	MYH14	51.2171	72.6666	55.6036	247.752	159.514	170.101	1.6915	2.47389e-14	4.92987e-13
ENST00000307078	AXIN2	20.8494	29.7186	38.0592	120.259	79.8266	83.6665	1.69136	2.48333e-07	1.81442e-06
ENST00000432641	SDHAF3	260.005	286.53	323.036	1131.59	910.93	753.605	1.69117	3.9295e-44	7.95351e-42
ENST00000559519	PCLAF	28.3351	70.8393	147.065	229.119	303.113	219.263	1.69051	0.000274425	0.00108262
ENST00000377185	SPDYC	45.1601	67.3928	85.3355	232.796	220.478	170.556	1.69024	3.4584e-14	6.73824e-13
ENST00000585731	TCF3	22.6442	9.07642	62.4108	83.0525	90.5089	119.212	1.68901	0.0107069	0.0276986
ENST00000550423	RPLP0	56.8838	128.5	123.924	418.881	376.085	183.886	1.6874	3.1449e-07	2.25671e-06
ENST00000275815	EPHA1	21.3199	26.8794	35.3322	104.939	82.8864	76.4832	1.68727	1.90684e-07	1.42379e-06
ENST00000645847	EPHA1	21.3199	26.8794	35.3322	104.939	82.8864	76.4832	1.68727	1.90684e-07	1.42379e-06
ENST00000614192	SCOC	103.831	160.541	153.763	511.698	454.725	362.127	1.68672	7.39736e-30	5.92055e-28
ENST00000370310	DIPK1A	20.668	52.2909	36.1645	131.233	117.008	93.625	1.68588	3.01055e-07	2.16985e-06
ENST00000396404	CYP19A1	27.7713	75.7181	162.596	336.361	230.485	255.242	1.68288	0.000334023	0.00129317
ENST00000482975	SNRPG	17.6055	32.9433	29.6562	104.861	89.6263	60.69	1.681	4.47033e-06	2.59993e-05
ENST00000316615	GRB2	23.7267	26.0842	42.7533	114.853	159.254	22.9439	1.68099	0.0126042	0.0319126
ENST00000567822	ST3GAL2	62.1397	66.2988	44.4094	285.41	127.293	150.549	1.68096	8.5743e-07	5.67089e-06
ENST00000451311	TMSB4X	5252.84	5490.04	5584.63	20260.7	18193.4	13810.3	1.67909	4.08108e-48	9.89602e-46
ENST00000374399	NIPAL3	16.8123	19.4501	21.592	73.3113	58.0678	53.0944	1.67645	2.70729e-05	0.000133915
ENST00000405009	GNB1L	49.7553	88.7644	92.2285	308.782	206.693	210.871	1.67588	1.28725e-14	2.70146e-13
ENST00000311151	DPYSL2	89.2755	69.7144	73.7641	317.961	221.889	210.993	1.6736	4.45852e-13	7.76074e-12
ENST00000233612	GCA	21.7946	15.9389	16.665	64.6059	54.2714	56.6147	1.67345	0.000205327	0.000831871
ENST00000592453	DAZAP1	70.5972	85.4654	179.279	218.109	279.049	510.227	1.67157	0.000135214	0.000573524
ENST00000560837	OAZ2	77.11	114.645	119.615	355.802	348.393	272.05	1.67063	2.44916e-23	1.19965e-21
ENST00000244221	PAIP2B	89.0042	109.9	112.593	409.856	306.821	269.748	1.67036	8.91942e-26	5.46114e-24
ENST00000641242		53.4699	140.138	147.626	266.902	475.448	284.622	1.66979	6.31148e-06	3.55589e-05
ENST00000370874	RAP2C	24.1316	41.0649	29.3155	93.5614	112.103	85.9217	1.66973	4.41115e-07	3.07438e-06
ENST00000622639	MSANTD3	48.7585	128.888	11.2153	260.811	175.59	157.046	1.6695	0.0108859	0.0280875
ENST00000578363	LLGL2	34.5997	75.0476	75.9471	201.323	232.684	140.16	1.66909	3.85478e-08	3.30095e-07
ENST00000478241	TMEM198B	27.522	34.9484	68.2518	155.002	142.425	110.88	1.66854	1.23936e-06	7.98134e-06
ENST00000577958	UBB	28.2251	27.1465	25.7403	74.9693	104.697	73.7651	1.66815	1.14111e-05	6.09e-05
ENST00000369907	PSRC1	33.5812	67.3849	33.1977	170.783	166.21	83.9405	1.66741	1.70243e-05	8.7722e-05
ENST00000278302	TRIM6	147.558	151.227	149.484	590.25	424.017	407.582	1.66653	7.7753e-29	5.91382e-27
ENST00000634287	SMARCA2	42.8183	57.7841	72.6257	242.285	185.474	122.465	1.66543	1.82275e-09	1.93335e-08
ENST00000588167	IMPA2	26.2984	25.9966	56.339	136.299	103.286	99.3517	1.66534	5.76811e-06	3.27841e-05
ENST00000555814	ARHGAP5	115.984	95.2671	114.28	412.291	305.42	314.96	1.66424	3.4619e-19	1.1156e-17
ENST00000555584	RGMA	38.6491	69.6138	17.4963	196.193	103.527	101.832	1.66252	0.00102957	0.00354296
ENST00000327680	PARPBP	38.6322	33.6171	37.4639	116.406	121.283	107.999	1.66123	3.43201e-09	3.47184e-08
ENST00000543462	VEGFB	196.291	198.094	198.762	638.932	684.764	534.596	1.66091	4.39538e-28	3.22297e-26
ENST00000379226	APOO	35.8906	43.4009	25.9349	125.093	119.659	86.375	1.66035	3.65931e-07	2.58718e-06
ENST00000442253	PAQR8	15.6221	24.7965	20.7524	76.0906	62.8965	54.0709	1.65706	2.14271e-05	0.000108
ENST00000367815	ATP1B1	68.9648	47.4716	18.3341	171.071	163.813	102.613	1.6561	0.00131692	0.00441332
ENST00000507274		28.8961	20.2882	45.7668	91.9578	68.726	131.775	1.65609	0.000497091	0.00184822
ENST00000447868	UFD1	126.802	176.478	189.235	552.905	483.865	486.114	1.65501	5.63731e-42	9.93261e-40
ENST00000618156	PPP1R2	182.594	213.387	148.396	772.556	562.457	394.786	1.65398	5.43211e-13	9.34255e-12
ENST00000469768	MED12L	42.1565	49.2056	40.456	167.978	135.509	107.431	1.65296	6.86001e-11	8.89876e-10
ENST00000261024	SLC40A1	261.999	335.199	384.192	1149.22	935.278	955.218	1.65222	1.50693e-61	6.96346e-59
ENST00000472524	CCDC88B	22.2715	29.2926	34.787	122.5	71.8798	73.8951	1.6511	2.71746e-06	1.65391e-05
ENST00000486778	ANKS6	17.9235	11.816	19.909	48.597	62.6427	44.3926	1.65109	0.00152361	0.00502826
ENST00000636409	ATP6AP2	28.2698	43.1213	43.8545	138.425	125.276	93.0847	1.65099	1.40564e-09	1.51056e-08
ENST00000279027	SLC13A3	33.2605	33.2898	53.5387	159.972	111.402	104.227	1.65074	3.47844e-08	3.00664e-07
ENST00000533668	FGFR1	44.8896	234.214	73.9666	305.462	374.824	358.256	1.64989	0.000599055	0.00218195
ENST00000371996	MINPP1	87.6461	114.643	110.874	360.72	345.892	266.176	1.64946	1.97529e-25	1.1742e-23
ENST00000455407	SH3GLB2	260.055	511.953	367.76	1160.75	1190.29	1107.02	1.64614	4.91463e-21	1.89252e-19
ENST00000511048	CXXC5	60.039	147.483	114.252	318.298	351.742	296.698	1.64541	7.97997e-11	1.02431e-09
ENST00000495965	ATP1A1	29.2094	7.07346	26.8842	72.4218	63.5958	64.6404	1.64534	0.00949001	0.0249842
ENST00000312635	USP15	24.4666	33.214	29.5209	109.714	90.375	69.63	1.64531	1.89994e-07	1.4195e-06
ENST00000545322	RBIS	174.836	169.23	191.718	655.44	463.872	548.248	1.64308	4.1608e-27	2.81498e-25
ENST00000356098	ARSA	23.5626	67.3186	60.1971	130.841	182.56	135.087	1.64029	7.03511e-06	3.92119e-05
ENST00000259392	SLC31A2	39.0923	41.9712	30.2817	135.092	101.618	107.719	1.63959	9.98108e-09	9.36936e-08
ENST00000395811	MPRIP	52.4016	45.1365	35.5602	186.857	131.641	101.719	1.6391	2.51178e-07	1.83466e-06
ENST00000374282	PAFAH2	43.2394	44.7429	43.7724	168.096	150.971	92.4174	1.63662	1.89511e-08	1.70574e-07
ENST00000518649	DGLUCY	48.5013	36.0286	60.954	181.228	143.589	129.166	1.63649	2.83133e-09	2.90087e-08
ENST00000626269	SMARCB1	13.4296	31.0475	36.3378	56.6482	118.617	60.3928	1.63536	0.00266083	0.00819496
ENST00000382707	RBMY1A1	54.6535	181.934	91.0947	403.057	330.797	253.11	1.63504	1.93132e-06	1.20295e-05
ENST00000646921	AHDC1	16.4661	35.0648	45.5281	161.698	66.7646	69.5688	1.63366	0.000798044	0.00281586
ENST00000369534	MPP1	708.539	695.643	661.371	2350.87	2261.62	1778.7	1.63061	1.45107e-34	1.64529e-32
ENST00000264031	UPK2	51.9274	65.0242	52.1093	205.667	192.734	121.756	1.63005	1.58132e-10	1.95893e-09
ENST00000323699	DEGS1	150.555	157.8	143.527	608.887	463.675	337.605	1.6298	3.94498e-17	1.06055e-15
ENST00000332070	PHF6	18.6592	15.6922	24.8094	73.0814	59.1036	53.3437	1.62956	0.000114703	0.000494663
ENST00000469967	FAM162A	46.357	46.0179	26.9112	153.483	127.815	90.7074	1.62897	3.09547e-06	1.86085e-05
ENST00000527460	NME7	62.83	149.021	164.161	438.603	380.719	306.342	1.62729	9.87614e-10	1.08611e-08
ENST00000367596	AIG1	154.159	148.947	288.804	670.984	623.848	505.936	1.62631	1.37648e-11	1.99005e-10
ENST00000572954	ELOB	176.338	175.741	309.889	630.375	799.511	567.197	1.62521	3.86794e-11	5.26862e-10
ENST00000397411	TSPAN4	47.3713	69.8944	30.0273	193.905	167.127	93.84	1.62491	2.7903e-05	0.000137641
ENST00000345042	HSPD1	23.776	48.206	18.8341	132.932	100.11	47.8507	1.62479	0.00156307	0.00513979
ENST00000376537	TLE4	48.8697	47.6581	57.8169	212.529	132.456	133.911	1.62438	1.01748e-10	1.28383e-09
ENST00000432893	PRPSAP2	16.5793	12.2346	12.9917	67.8964	47.0702	19.3563	1.62261	0.0182483	0.0436273
ENST00000396825	FITM2	28.3768	29.0344	34.4526	119.578	87.0508	73.4195	1.62217	3.30645e-07	2.35951e-06
ENST00000329630	ZNF775	14.3097	18.9511	23.2199	74.512	47.3151	49.2832	1.62192	0.000267544	0.00105821
ENST00000420164	PIGF	47.8649	74.0474	81.5589	210.041	228.194	174.825	1.61956	9.65777e-14	1.80281e-12
ENST00000260187	USP2	25.4394	34.7769	21.639	103.021	66.2593	81.3823	1.61749	8.73625e-06	4.77482e-05
ENST00000377384	CBWD5	93.6455	133.685	135.535	394.865	397.605	304.671	1.61712	2.92123e-24	1.57239e-22
ENST00000356082	LAMB3	25.0181	27.6921	22.9111	105.158	73.3918	55.9978	1.61363	2.4282e-05	0.000121114
ENST00000504900	ACSL1	28.5193	36.0872	6.90811	109.642	55.8391	60.1148	1.61357	0.0145559	0.0360783
ENST00000598979	BCL2L12	128.124	82.417	51.0016	305.902	260.103	253.779	1.61323	1.35855e-05	7.12808e-05
ENST00000503359	DCK	41.3674	16.3266	38.2621	128.99	80.5766	87.0335	1.6086	0.000603865	0.00219751
ENST00000600826	OCEL1	41.4956	36.5297	48.313	107.201	216.172	56.8788	1.60745	0.00180803	0.00583561
ENST00000264276	ALS2	30.0422	27.5956	38.0448	121.324	91.6207	79.0595	1.60735	2.20299e-07	1.62461e-06
ENST00000342745	SUSD6	27.828	34.7335	35.4114	118.648	91.734	84.7974	1.60681	1.03105e-08	9.66376e-08
ENST00000532631	INAVA	20.1126	46.2492	52.032	124.07	108.591	113.76	1.60474	1.40054e-06	8.92551e-06
ENST00000526239	KRTAP5-11	16.8259	16.6038	12.7713	53.9449	54.9614	34.212	1.60221	0.0020812	0.006605
ENST00000495720	RAB13	48.4526	60.1278	59.6566	192.399	154.789	157.131	1.60202	2.22407e-16	5.59236e-15
ENST00000398761	MICU1	99.2906	87.1088	70.0909	312.723	267.395	204.139	1.60147	3.44005e-11	4.71462e-10
ENST00000582749	BLMH	21.3612	69.9724	69.7451	184.187	96.9173	185.922	1.6007	0.000282132	0.00111017
ENST00000473334	PTP4A1	25.1567	29.1047	31.7287	104.212	88.3466	66.9255	1.59965	6.93844e-07	4.67095e-06
ENST00000345146	IDH1	589.568	480.601	399.906	1821.16	1518.58	1195.19	1.59921	1.00335e-13	1.86867e-12
ENST00000458126	CDKN3	10.5799	38.8095	46.4656	136.93	98.6781	48.4018	1.59885	0.00462228	0.013424
ENST00000430085	CALD1	239.524	238.763	184.98	1018.32	584.808	456.768	1.59861	8.04341e-10	8.97863e-09
ENST00000424279	TBL1X	170.285	213.959	251.117	882.672	573.86	464.707	1.59809	1.02102e-16	2.64613e-15
ENST00000534230	SC5D	25.2666	61.6066	37.9778	178.016	171.809	25.7139	1.5978	0.0147932	0.0365702
ENST00000610324	LINC01145	12.7029	13.5402	37.3034	69.3361	72.4293	48.3569	1.59627	0.0042058	0.0123359
ENST00000351231	CDC25A	35.4124	42.8055	37.9598	125.91	127.927	92.9791	1.59609	3.4428e-09	3.47845e-08
ENST00000642480	ACTB	53.1869	54.9984	67.4546	193.862	171.518	156.923	1.59443	1.02517e-15	2.39347e-14
ENST00000447966	ASIC1	12.6065	10.8737	9.55152	29.5411	43.7182	27.8999	1.59433	0.0141962	0.0353189
ENST00000418314	MGAT3	22.6386	14.2645	22.3118	78.6332	58.2488	43.5667	1.59331	0.0010745	0.00367587
ENST00000440112	ALKBH2	8.50274	17.7053	37.8813	98.4845	30.7755	62.7882	1.59137	0.0188673	0.0448707
ENST00000594908	PLD3	94.4287	101.716	145.273	428.567	269.78	321.456	1.59111	9.75281e-15	2.08244e-13
ENST00000368463	PBXIP1	155.243	184.385	214.48	604.716	551.705	486.987	1.59084	3.84726e-41	6.36643e-39
ENST00000220772	SFRP1	549.358	460.155	383.936	1810.01	1375.8	1085.68	1.58839	1.78902e-13	3.25278e-12
ENST00000261657	CLEC16A	23.1604	23.2107	18.7521	100.201	49.2273	49.5213	1.5879	0.000704094	0.00251921
ENST00000597802	IFI30	86.5252	155.347	142.745	457.284	334.995	345.319	1.58776	5.1875e-21	1.99133e-19
ENST00000515011	PDE4D	96.3874	91.6135	86.5234	344.009	216.948	266.965	1.58737	3.39739e-14	6.62464e-13
ENST00000402676	AKAP12	122.119	128.99	90.6275	494.436	321.949	230.213	1.58655	7.0678e-09	6.80682e-08
ENST00000466424	SHISA5	184.083	324.973	172.94	803.205	685.349	534.923	1.58642	1.39688e-12	2.28989e-11
ENST00000538084	SLC3A2	81.2695	127.251	124.389	333.831	354.28	287.482	1.5857	2.04817e-20	7.47567e-19
ENST00000577169	NCBP3	16.1192	52.6796	28.5579	118.132	102.547	64.9698	1.58523	0.000501519	0.00186271
ENST00000519234	ASPH	22.8908	17.3752	21.4272	75.1876	53.4149	56.092	1.5841	0.000234856	0.000939694
ENST00000391839	COX20	212.676	202.417	131.781	706.776	561.129	400.14	1.58328	1.20897e-09	1.30896e-08
ENST00000558984	BMP4	55.0803	56.6667	46.0826	181.327	169.44	121.672	1.58049	2.76141e-10	3.28779e-09
ENST00000380962	LCMT1	51.6682	77.7366	86.5361	280.154	194.304	168.921	1.5802	7.29599e-13	1.23062e-11
ENST00000534142	PKD1L2	16.9406	18.1521	27.5968	70.6035	59.3768	55.7946	1.57996	0.000132193	0.000561876
ENST00000621062	GAS2L1	18.635	17.8141	49.6368	80.8987	91.8363	79.2731	1.57708	0.00125588	0.00422997
ENST00000433297	HMGCS1	2718.49	2580.48	1919.27	9568.97	6739.48	5621.17	1.57642	1.05343e-14	2.2318e-13
ENST00000381323	CYRIA	57.2959	86.6328	86.7572	274.949	209.825	194.551	1.57591	3.38944e-18	1.0148e-16
ENST00000653960	H3-3A	16.2728	81.6718	54.9544	164.196	111.563	155.672	1.57284	0.000876027	0.00306497
ENST00000572045	KREMEN2	5.7006	21.5042	18.4151	34.8409	45.1779	48.809	1.57214	0.0151044	0.0371818
ENST00000520378	ANXA6	92.0464	74.6373	73.205	322.627	237.366	165.804	1.57123	8.18008e-09	7.8135e-08
ENST00000531380	FZD4	39.9005	51.6992	51.1993	185.484	119.298	119.48	1.57102	1.76795e-10	2.16928e-09
ENST00000476602	ICA1L	16.5753	24.1054	36.8398	67.3553	117.921	40.3432	1.57047	0.00521548	0.014915
ENST00000530135	OLFML1	123.311	93.3602	119.728	426.127	335.832	247.131	1.56947	2.18966e-11	3.0679e-10
ENST00000372554	SH3GLB2	166.889	180.962	241.907	603.064	663.518	458.631	1.5687	1.19692e-17	3.40462e-16
ENST00000475465	COX7B	139.86	353.268	407.128	889.664	931.306	736.378	1.56861	1.88936e-08	1.70119e-07
ENST00000519881	PTK2	24.7338	35.9836	54.8407	126.639	112.93	97.2112	1.56858	5.99786e-07	4.08037e-06
ENST00000421757	FNDC3B	49.0246	27.4529	56.4166	151.393	116.312	126.199	1.56769	6.82012e-06	3.81961e-05
ENST00000472509	TAF6	51.4284	58.6082	42.5725	189.442	164.388	102.336	1.56756	7.81669e-08	6.27977e-07
ENST00000406452	RMDN1	26.7346	34.9723	36.4002	120.352	93.0447	75.4806	1.56482	1.68631e-07	1.27546e-06
ENST00000521512	ANXA6	132.92	130.892	117.669	426.127	454.526	251.863	1.56449	1.58481e-10	1.96226e-09
ENST00000380454	NQO2	90.5608	112.468	94.2477	389.746	275.808	213.531	1.5637	5.72516e-14	1.09457e-12
ENST00000512807	PLXND1	21.4058	21.7646	41.2954	48.3774	71.6325	115.757	1.56204	0.0045703	0.0132872
ENST00000392221	EEF1B2	22.4246	111.916	46.696	233.204	100.666	178.72	1.56112	0.00259038	0.00800417
ENST00000637253	EEF1B2	22.4246	111.916	46.696	233.204	100.666	178.72	1.56112	0.00259038	0.00800417
ENST00000598543	MAGEA2	66.2391	83.3673	51.7671	273.504	135.645	185.595	1.56003	1.7957e-07	1.34986e-06
ENST00000369875	CNNM2	19.9385	31.3845	42.7541	101.002	100.012	70.281	1.55793	1.5574e-05	8.08441e-05
ENST00000523833	LOXL2	45.7987	20.0783	30.919	118.504	103.379	72.1563	1.55771	0.000632123	0.00228912
ENST00000370849	MBNL3	719.29	1093.12	856.25	3101.75	2725.17	1937.45	1.55588	4.72415e-27	3.17855e-25
ENST00000392027	ALPP	82.9867	77.1333	114.618	284.738	277.315	236.88	1.55479	4.34289e-15	9.59944e-14
ENST00000007699	YBX2	19.7055	29.5358	39.5693	96.2772	86.5958	76.2384	1.55474	3.80353e-06	2.24139e-05
ENST00000672150	YBX2	19.7055	29.5358	39.5693	96.2772	86.5958	76.2384	1.55474	3.80353e-06	2.24139e-05
ENST00000264079	MCOLN1	123.446	176.5	196.467	557.977	460.237	415.188	1.55451	6.01412e-31	5.24935e-29
ENST00000404826	SDK1	21.1778	13.3448	18.9786	67.8863	46.5777	43.4936	1.55423	0.0020175	0.00642715
ENST00000480421	TMEM139	24.0306	33.3577	18.9473	90.6054	102.207	31.1223	1.55392	0.0061178	0.017103
ENST00000399240	RUNX1	27.7891	54.693	51.4925	148.329	101.767	134.465	1.55387	8.30729e-08	6.64387e-07
ENST00000399240	RUNX1	27.7891	54.693	51.4925	148.329	101.767	134.465	1.55387	8.30729e-08	6.64387e-07
ENST00000442788		49.6791	19.363	12.1887	115.37	58.5007	78.9495	1.55219	0.0189654	0.045091
ENST00000594793	BCL2L12	81.3571	49.1397	77.2745	259.01	201.926	155.046	1.55032	1.74471e-07	1.31395e-06
ENST00000489410	THEM4	63.2416	58.5914	45.7896	171.783	158.997	158.913	1.55004	4.04708e-10	4.73113e-09
ENST00000403231	KIF3A	33.609	33.1338	28.5983	111.994	125.007	45.6623	1.54679	0.000809461	0.00285122
ENST00000675112	SLC2A1	35.3986	44.492	58.4257	101.724	154.935	129.682	1.54573	2.67369e-06	1.62889e-05
ENST00000263440	ALG6	29.1494	24.6072	32.183	85.2876	91.7172	71.7791	1.54564	6.55197e-06	3.68376e-05
ENST00000650909	MFSD14C	97.4282	148.028	208.396	447.198	455.919	381.597	1.54441	9.50819e-13	1.58628e-11
ENST00000476436	ACOT13	189.622	183.21	178.901	632.446	507.691	468.1	1.54379	5.67623e-28	4.11985e-26
ENST00000400299	SELENOM	69.3811	125.054	72.2901	316.842	251.334	198.444	1.54161	3.14179e-10	3.71538e-09
ENST00000477755	CENPS	34.7165	55.0281	34.4704	145.143	121.323	91.5434	1.54125	1.73713e-07	1.30945e-06
ENST00000561886	SMIM1	16.1626	39.8568	29.8337	84.6466	120.275	38.109	1.54094	0.00527235	0.0150531
ENST00000475719	SGK1	25.4848	18.6363	32.5273	61.812	35.3423	121.449	1.54088	0.0130704	0.0329328
ENST00000637327	ATP6AP2	37.4281	75.5987	40.033	116.368	183.405	130.067	1.54044	2.74895e-05	0.00013579
ENST00000520911	RNF130	14.3584	36.6967	55.9416	96.7714	85.9043	112.627	1.54035	0.00105466	0.00361709
ENST00000394869	GIT1	15.6237	46.6597	41.6477	116.662	96.316	83.1556	1.54031	5.97523e-05	0.00027554
ENST00000572789	PHF23	96.385	97.2983	57.2507	223.604	247.723	250.017	1.5397	1.06227e-07	8.34114e-07
ENST00000372309	AIF1L	15.5394	47.2757	45.6607	86.1679	116.405	98.7675	1.53891	0.000285957	0.00112414
ENST00000494560	ICA1L	29.11	41.9495	70.1499	133.526	146.605	117.013	1.53891	2.80981e-06	1.70419e-05
ENST00000324464	COQ8B	42.4042	45.2247	55.0227	153.351	129.019	125.723	1.53842	9.95178e-12	1.46208e-10
ENST00000373290	TSPAN15	119.849	176.93	184.064	525.607	472.702	377.085	1.53818	1.46246e-26	9.45044e-25
ENST00000582147	COLEC12	117.42	223.812	235.533	506.898	493.039	608.983	1.53772	1.70602e-11	2.42778e-10
ENST00000456300	DPY19L2P5	39.1238	74.25	70.5057	214.941	164.982	145.001	1.53736	4.70863e-11	6.32578e-10
ENST00000395951	YWHAZ	135.61	274.628	221.515	773.873	522.516	507.586	1.5371	4.47681e-15	9.88653e-14
ENST00000360798	LSR	228.969	342.284	308.469	875.599	790.42	832.04	1.53653	6.16525e-42	1.07305e-39
ENST00000566809	PKM	8.65458	55.5657	29.4845	77.6045	58.5242	117.058	1.53589	0.0154553	0.0378819
ENST00000252288	GAMT	169.361	186.921	203.283	585.361	530.914	486.219	1.53538	1.18644e-42	2.2181e-40
ENST00000522434	TM2D2	38.0294	92.0463	23.6841	123.594	172.055	134.375	1.53444	0.00139472	0.00464864
ENST00000548852	LTA4H	52.3681	74.3357	49.1342	214.446	185.101	106.648	1.53295	3.14811e-07	2.2577e-06
ENST00000539433	PLCD3	86.5177	86.4246	103.263	364.335	196.255	241.394	1.53117	4.54462e-11	6.12898e-10
ENST00000675663	CAST	138.744	91.4857	62.3151	341.232	266.588	259.153	1.53078	8.98624e-06	4.90379e-05
ENST00000467536	MEIG1	8.47927	41.6608	23.9488	102.753	41.8528	61.9877	1.52921	0.0163486	0.0397058
ENST00000379300	TBC1D7	52.8085	26.5527	58.8923	158.692	132.231	113.538	1.52888	2.47297e-05	0.000123051
ENST00000379300	TBC1D7	52.8085	26.5527	58.8923	158.692	132.231	113.538	1.52888	2.47297e-05	0.000123051
ENST00000437329	RPN2	95.1572	312.273	281.896	679.921	728.354	491.575	1.5286	2.65299e-06	1.61869e-05
ENST00000358666	UBL5	151.637	121.665	160.656	502.977	411.575	343.648	1.52782	4.98859e-16	1.20252e-14
ENST00000444092	HDLBP	26.9148	49.908	25.1111	81.5264	103.978	99.158	1.52758	9.14425e-05	0.000405343
ENST00000395718	FRMD6	76.0942	65.6303	70.2153	277.669	185.113	155.4	1.52663	8.76356e-10	9.7073e-09
ENST00000524553	CFL1	65.5101	31.6326	38.5886	87.6711	199.673	108.858	1.52651	0.00258353	0.00798802
ENST00000329293	OLFML1	347.443	258.295	198.447	1082.53	781.424	528.04	1.5264	2.99658e-07	2.16233e-06
ENST00000235382	RGS2	27.0652	35.2181	28.4878	101.783	75.4194	79.9844	1.52592	9.81701e-07	6.43201e-06
ENST00000526341	GPAA1	26.6921	15.093	55.7664	105.921	81.3799	92.4622	1.52565	0.00268604	0.00826327
ENST00000559798	GLCE	35.6479	67.3362	42.5429	186.141	126.912	104.393	1.52523	3.0831e-07	2.21626e-06
ENST00000306145	CYHR1	18.3972	24.6077	36.1718	98.041	68.0485	58.6898	1.52505	0.00011158	0.000483492
ENST00000674317	PIGV	25.4416	46.0666	42.9457	131.77	108.338	82.9722	1.52504	3.59264e-07	2.54519e-06
ENST00000557934	CYP19A1	208.172	401.287	278.195	773.264	805.828	883.274	1.52341	2.71911e-14	5.37045e-13
ENST00000526627	SMIM3	22.8216	26.4224	29.2192	86.7463	63.2317	72.242	1.52264	9.67153e-06	5.23774e-05
ENST00000393249	OSBPL8	30.035	105.674	22.581	129.346	147.695	157.032	1.52233	0.00470344	0.0136338
ENST00000623205	C11orf71	39.5869	43.2807	31.6964	120.646	118.96	88.7734	1.52191	2.619e-07	1.90842e-06
ENST00000367201	ETNK2	58.0541	86.1397	81.9949	259.682	217.135	164.554	1.52161	2.09899e-14	4.24495e-13
ENST00000557320	PAPOLA	108.609	135.113	122.44	382.569	380.505	275.585	1.5213	4.04281e-20	1.43082e-18
ENST00000578013	OSBPL1A	22.9525	14.9756	19.7103	87.8253	34.9353	47.7575	1.51879	0.00643399	0.0178555
ENST00000305997	MBOAT2	37.6577	51.3905	41.994	162.798	113.916	97.0469	1.51734	1.33637e-08	1.23227e-07
ENST00000565108	CMC2	79.7892	76.6563	31.7077	273.163	107.742	176.129	1.51642	0.000812601	0.00286104
ENST00000318217	MYO1D	52.4786	71.7864	53.5781	217.457	172.487	118.897	1.51619	2.89015e-09	2.95791e-08
ENST00000497368	UBE3C	26.3117	52.1085	12.9526	65.9204	107.979	78.1805	1.5161	0.00796472	0.0214356
ENST00000389093	PKM	568.145	635.111	845.341	2224.88	1756.39	1797.99	1.51381	6.54239e-36	8.01148e-34
ENST00000397145	ITIH5	43.5055	45.1851	49.5958	168.283	103.303	124.537	1.51335	7.96556e-09	7.61751e-08
ENST00000291295	CALM3	2274.77	2433.21	2291.56	7648.98	6513.04	5775.84	1.51334	1.04204e-59	4.55723e-57
ENST00000562855	SLC22A31	38.939	72.6666	114.074	196.007	185.078	236.193	1.51259	8.24289e-06	4.52031e-05
ENST00000526495	DICER1	23.446	27.3606	18.4546	112.729	55.6545	31.1709	1.51228	0.00871444	0.0232237
ENST00000391627	KIAA0930	101.634	128.88	151.802	451.372	326.815	304.881	1.51175	3.01366e-21	1.19276e-19
ENST00000267512	RAB15	41.1958	82.9283	26.0121	146.499	131.124	141.478	1.51152	0.000235822	0.000942943
ENST00000221891	APLP1	10.4921	12.8718	12.5931	23.1572	39.2267	36.613	1.51117	0.0211224	0.049369
ENST00000511763	SLC35B1	37.0587	49.7743	59.6251	159.311	113.712	139.118	1.51022	1.11428e-09	1.21288e-08
ENST00000331581	CADM1	145.287	62.821	164.186	465.521	344.107	272.859	1.50982	3.41839e-05	0.000165749
ENST00000477677	CTBS	25.2408	24.6392	26.652	95.213	73.8971	51.4479	1.50861	9.11969e-05	0.000404473
ENST00000298966	SMCO4	36.7292	58.9047	50.6989	128.886	156.641	122.229	1.50838	1.00237e-08	9.40212e-08
ENST00000538617	UBC	44.2136	82.1061	91.3621	241.681	176.561	184.842	1.50739	7.44665e-11	9.60885e-10
ENST00000452200	HSPD1	78.8433	133.409	90.049	384.987	246.822	221.127	1.50509	6.23228e-11	8.18856e-10
ENST00000374500	CUTA	164.69	180.655	211.056	562.52	538.223	459.9	1.50403	4.72846e-33	4.80518e-31
ENST00000435267	CUTA	164.69	180.655	211.056	562.52	538.223	459.9	1.50403	4.72846e-33	4.80518e-31
ENST00000442218	SLC48A1	81.5514	100.315	110.437	349.18	264.913	210.477	1.50328	5.78086e-16	1.37991e-14
ENST00000375702	AXIN2	37.1504	23.4705	17.5286	114.519	42.9913	72.4044	1.50251	0.00695645	0.0190999
ENST00000659595	TPM4	248.909	397.741	504.683	1248.41	1044.76	899.467	1.50226	2.5368e-17	6.94952e-16
ENST00000441908	SLC66A3	18.579	29.5055	28.0947	76.9091	81.4106	56.0312	1.50115	5.68264e-05	0.000263337
ENST00000529945	PDE4DIP	66.3595	63.4741	53.5159	194.54	174.307	147.976	1.50077	1.6738e-11	2.38888e-10
ENST00000395577	CDKN3	262.501	605.244	456.506	1449.24	1383.3	822.224	1.49994	1.02122e-09	1.11955e-08
ENST00000502524	PARP8	212.465	158.23	262.653	754.275	522.89	523.443	1.49959	5.21447e-12	7.9223e-11
ENST00000369483	IGSF3	122.262	149.917	127.709	443.381	365.129	314.78	1.49941	3.05106e-26	1.94593e-24
ENST00000489298	FAM104B	110.592	71.749	126.979	319.161	238.845	317.152	1.49913	5.35932e-08	4.45537e-07
ENST00000405409	RBFOX2	57.8255	74.9846	34.4839	222.501	155.523	100.334	1.49906	8.776e-05	0.000391001
ENST00000452041	TAF6	78.2527	131.708	41.2602	183.565	270.801	235.075	1.49893	0.000291388	0.00114383
ENST00000257414	SEMA6A	80.9668	142.09	157.292	436.612	318.55	298.862	1.49874	2.28114e-14	4.59057e-13
ENST00000446176	FNBP1	19.9897	21.5549	32.3034	51.9458	65.7752	84.0642	1.4986	0.00118927	0.00402426
ENST00000230048	ACOT13	37.6235	32.2761	37.9108	111.451	104.933	88.2194	1.49851	2.89032e-07	2.09057e-06
ENST00000478945	DPPA2	65.0187	61.4605	59.5114	194.1	189.589	140.045	1.49822	5.05427e-11	6.76047e-10
ENST00000531760	TAF10	55.21	131.457	177.844	248.553	418.447	303.603	1.49811	6.41895e-05	0.000294318
ENST00000529498	SPA17	117.835	181.171	149.489	416.109	420.809	401.413	1.49753	1.71746e-23	8.56669e-22
ENST00000530364	STRBP	66.6079	51.3119	68.1911	123.059	185.539	204.976	1.49683	1.57111e-05	8.15182e-05
ENST00000513079	HEXB	93.0319	84.9405	83.4376	311.788	218.102	210.495	1.49649	2.13129e-13	3.83804e-12
ENST00000422465	RPS3	44.8229	103.618	118.414	335.785	213.871	188.161	1.4962	1.07195e-06	6.98219e-06
ENST00000598789	TBC1D17	33.8061	20.4379	27.8617	129.657	66.2141	45.3586	1.49604	0.00410397	0.0120791
ENST00000272252	GALM	216.226	142.723	149.037	596.289	475.83	392.286	1.49596	5.13227e-09	5.02778e-08
ENST00000250457	EGLN3	363.502	548.891	468.62	1398.43	1251.64	1179.47	1.49542	4.39385e-59	1.7935e-56
ENST00000461152	GNAS	27.7531	34.1102	61.3974	132.464	99.8495	107.97	1.494	6.97428e-06	3.88993e-05
ENST00000227507	CCND1	1426.42	1774.47	1568.82	5481.42	4290.33	3617.35	1.49387	1.77191e-50	4.98802e-48
ENST00000417157	SLC13A3	51.6454	36.6505	58.7718	169.345	132.61	115.925	1.49267	1.35093e-07	1.03912e-06
ENST00000378302	RCBTB1	94.9672	74.8822	119.447	287.908	267.813	250.931	1.49174	3.53354e-12	5.49112e-11
ENST00000570985	PSMB10	10.3297	35.4563	59.7053	99.5466	105.925	74.7653	1.49157	0.00760106	0.0205972
ENST00000265807	SH2D4A	41.4949	52.1434	47.6527	122.699	127.242	137.929	1.49044	3.69191e-09	3.7072e-08
ENST00000474210	MIEN1	142.268	205.528	182.568	582.203	623.756	272.9	1.48961	7.18043e-08	5.81132e-07
ENST00000443957	LENG8	7.58382	19.95	18.9873	55.7023	36.3711	37.1467	1.48948	0.00803923	0.0216195
ENST00000635977	TMEM198B	34.139	25.4697	63.1801	107.131	126.026	102.691	1.48919	0.000207028	0.000838347
ENST00000504654	OCIAD1	20.6099	57.8518	23.5983	103.974	104.719	71.9125	1.48884	0.00084954	0.00297941
ENST00000472311	COX7A2	1200.19	1468.32	1508.83	4439.66	4465.99	2721.72	1.48793	1.80509e-21	7.39274e-20
ENST00000389131	LOXL2	150.546	141.045	123.391	533.218	350.094	298.42	1.48771	2.53716e-11	3.53054e-10
ENST00000396290	ID2	293.123	354.046	311.892	1023.65	959.704	689.063	1.48748	7.32985e-27	4.83869e-25
ENST00000324093	PLXND1	264.937	394.774	361.659	1015.38	762.931	1023.76	1.48682	2.5071e-22	1.11235e-20
ENST00000378270	EBPL	25.1842	45.0441	25.8548	85.521	83.3149	93.485	1.48555	3.23867e-05	0.000157877
ENST00000673833	SAMD4A	25.9577	44.0039	63.0273	151.523	103.221	109.501	1.4855	4.26707e-06	2.49177e-05
ENST00000592388	VAT1	25.3316	105.296	111.66	259.647	214.325	174.064	1.48507	0.000448962	0.00168565
ENST00000558779	CIAO2A	108.461	49.3068	172.489	239.442	370.397	295.841	1.485	0.000613393	0.00222788
ENST00000598605	SAMD4B	105.173	72.9411	154.299	343.406	290.473	291.181	1.48479	4.48123e-08	3.77796e-07
ENST00000629042	ANP32E	82.1836	82.9896	95.068	308.307	218.841	199.924	1.48462	3.46992e-15	7.768e-14
ENST00000594157	BCL2L12	65.3147	112.523	146.91	329.093	290.975	264.923	1.48336	4.58434e-11	6.17236e-10
ENST00000524270	SPSB2	31.1062	35.3496	57.4758	101.127	144.42	90.4872	1.48197	4.97211e-05	0.000233907
ENST00000524270	SPSB2	31.1062	35.3496	57.4758	101.127	144.42	90.4872	1.48197	4.97211e-05	0.000233907
ENST00000550919	CERS5	127.17	124.587	89.0852	305.289	370.669	272.424	1.481	3.12609e-09	3.18076e-08
ENST00000586542	AFMID	34.5317	68.7736	86.8743	176.438	145.843	190.962	1.47847	1.15787e-06	7.50594e-06
ENST00000339852	NCCRP1	22.5369	29.2891	41.63	82.2681	82.6691	90.1935	1.47782	2.46363e-05	0.000122686
ENST00000546799	GDF11	18.2039	36.8117	39.6435	106.374	79.776	73.0539	1.47767	3.18438e-05	0.000155418
ENST00000278407	SERPING1	112.768	136.685	156.413	440.393	357.579	321.398	1.47725	3.20577e-27	2.19308e-25
ENST00000622018	HPCAL1	62.2374	66.0832	76.5755	170.417	228.872	160.962	1.4759	4.44317e-09	4.39313e-08
ENST00000396811	CBY1	52.6445	33.8892	41.7148	175.226	95.9173	97.2377	1.47545	5.36022e-05	0.000250099
ENST00000324068	CAPN6	801.516	1075.79	958.276	2607.98	2240.43	2867.48	1.47525	2.29244e-28	1.6962e-26
ENST00000339728	ARL4C	65.2531	68.8102	68.033	246.152	151.932	163.556	1.47448	2.93229e-11	4.03907e-10
ENST00000330735	RBBP7	28.8828	45.2932	104.651	120.712	230.821	121.271	1.47419	0.00291109	0.00887975
ENST00000646818	CCDC82	67.9188	64.2945	27.8966	183.912	132.615	135.379	1.47408	0.000156872	0.000651288
ENST00000336868	NXN	38.1343	34.9674	34.1778	118.868	74.2378	103.644	1.47348	6.88687e-06	3.84819e-05
ENST00000369909	PSRC1	89.095	103.635	138.47	345.261	324.964	238.19	1.47287	1.47277e-14	3.05934e-13
ENST00000265162	ENPEP	42.0686	48.064	33.6514	147.754	106.781	90.2821	1.47129	6.52341e-07	4.41705e-06
ENST00000374294	DNAJC25-GNG10	248.417	225.884	165.242	758.526	621.432	420.85	1.46954	4.0431e-09	4.03174e-08
ENST00000346786	MYL9	107.538	128.407	122.519	407.075	310.345	271.81	1.46915	4.44184e-22	1.94259e-20
ENST00000474524	MED12L	95.9158	117.07	85.0934	313.563	264.552	239.557	1.46808	5.84315e-17	1.54541e-15
ENST00000473291	HHLA1	13.4546	23.7301	33.1496	76.7931	54.2309	57.6672	1.46661	0.00106554	0.00365033
ENST00000647868	CASTOR3	49.9005	64.4483	169.331	290.268	280.913	188.534	1.46587	0.000322309	0.00125137
ENST00000475850	PRR5	29.8081	20.3803	45.0425	120.695	73.254	69.644	1.46264	0.000649073	0.00234254
ENST00000449880	ITGB4	22.371	72.3108	85.4358	219.863	137.995	121.18	1.46244	0.000476133	0.00177705
ENST00000369838	SH3BGRL2	218.893	225.599	193.011	720.262	575.725	466.83	1.46125	4.14562e-19	1.33067e-17
ENST00000642475	TM9SF2	118.09	171.745	192.092	522.496	429.068	358.166	1.46115	1.0081e-21	4.22041e-20
ENST00000232125	FAM162A	60.7809	85.0104	49.2826	162.106	226.982	139.225	1.46103	3.62478e-06	2.14694e-05
ENST00000440311	CDK2	86.5076	116.777	86.4342	347.353	196.994	252.281	1.46089	8.91075e-11	1.13486e-09
ENST00000502903	SLC39A8	14.6701	15.9449	26.3788	56.5618	65.246	33.1478	1.46045	0.00586799	0.0164998
ENST00000261017	ABI2	72.7112	88.9137	63.0527	256.773	203.491	159.167	1.46017	8.82138e-11	1.12406e-09
ENST00000348127	IMPDH1	87.6816	144.276	124.206	362.86	319.069	280.666	1.45967	8.12329e-22	3.43919e-20
ENST00000642137		835.408	674.669	926.925	2536.34	2412.44	1773.08	1.45929	5.79689e-17	1.53483e-15
ENST00000453269	TAF6	460.318	589.791	714.941	2049.46	1462.81	1299.47	1.45776	8.06309e-26	4.96164e-24
ENST00000604036	FOCAD	19.4076	28.3223	37.9372	119.019	53.0333	60.5171	1.4568	0.0012291	0.00415027
ENST00000310054	CYP2S1	59.2994	79.5275	95.2541	259.522	196.656	177.97	1.45625	4.96568e-14	9.5384e-13
ENST00000260746	ARL3	56.9189	84.2379	93.3831	249.499	213.749	170.155	1.45582	1.15104e-13	2.13238e-12
ENST00000331289	ASCL2	29.1092	63.0333	76.2122	116.121	128.154	192.477	1.45488	0.000232803	0.000932242
ENST00000475548	SMTN	39.2319	29.9599	63.1581	142.053	141.604	77.218	1.45437	0.000207893	0.000841154
ENST00000519824	CYRIB	49.0642	38.4212	20.0057	108.444	104.062	85.9525	1.45422	0.000899729	0.00313848
ENST00000373909	RPA2	18.1566	20.4686	30.3259	62.265	30.1029	89.3343	1.45255	0.0139423	0.0347898
ENST00000377411	GPR157	23.1316	24.5567	40.1006	81.2544	79.8492	75.3551	1.45122	5.21885e-05	0.000244341
ENST00000465393	TNIK	27.2895	18.6408	56.061	106.393	96.0283	73.9986	1.45111	0.00160912	0.00526998
ENST00000300737	STIM1	75.9148	85.0195	91.3364	278.891	212.371	194.491	1.45104	4.19542e-17	1.12418e-15
ENST00000470681	C19orf54	25.4071	33.2542	38.2912	92.1856	91.2487	74.6671	1.45086	2.36762e-06	1.45802e-05
ENST00000339514	MYO1B	160.006	138.952	175.465	555.753	408.46	338.722	1.44981	1.99691e-14	4.05188e-13
ENST00000502444	BBS7	57.7828	104.739	116.047	327.718	255.146	168.246	1.44847	6.45393e-08	5.25825e-07
ENST00000292246	ANO10	37.2557	33.9916	74.86	147.628	153.228	91.6886	1.44685	0.000137694	0.000582632
ENST00000500813	DCTD	37.2682	44.9655	10.6502	108.872	94.4597	55.2977	1.44659	0.0134474	0.033737
ENST00000282185	ATG10	52.0843	56.5019	45.7688	169.985	145.006	107.152	1.44536	1.31854e-08	1.21628e-07
ENST00000577211	LLGL2	37.1718	20.4676	29.1417	60.0043	108.655	65.1586	1.4449	0.00447584	0.0130327
ENST00000407327	SLC44A2	193.819	358.551	260.577	919.211	633.373	631.444	1.44481	1.39455e-16	3.5614e-15
ENST00000269260	ARRB2	252.589	448.314	377.026	1057.78	959.018	852.405	1.44461	3.7863e-27	2.5687e-25
ENST00000538057	PTMS	123.044	197.179	166.722	436.554	489.689	369.002	1.44442	4.47829e-17	1.19475e-15
ENST00000382369	C20orf96	42.3697	24.5319	46.3166	112.022	105.308	91.0581	1.444	4.51523e-05	0.000214599
ENST00000593829	LSM4	128.331	117.494	69.7507	304.129	296.811	260.555	1.4436	3.23105e-07	2.31109e-06
ENST00000440613	CDC123	48.138	77.4943	49.5108	174.887	156.627	137.2	1.44316	4.93593e-10	5.69679e-09
ENST00000383778	BTD	23.4555	27.7911	33.9609	92.8614	72.6066	63.2977	1.44261	1.89456e-05	9.67265e-05
ENST00000303251	RAB24	71.8631	69.7633	93.4067	270.235	214.832	153.659	1.44239	4.92397e-10	5.68834e-09
ENST00000435510	NRBF2	33.0156	52.3513	23.968	64.1965	97.1493	123.926	1.44151	0.00242936	0.0075735
ENST00000382496	SEMA5A	77.8624	61.7264	60.4865	218.405	174.989	154.345	1.44066	4.12824e-09	4.10661e-08
ENST00000371656	TMEM189	360.503	516.794	466.71	1379.59	1253.18	969.708	1.44027	3.69512e-37	4.86544e-35
ENST00000431622	SLC19A3	74.9631	25.6867	20.4283	132.618	87.9014	125.005	1.43989	0.0156249	0.0382515
ENST00000374879	TMEFF1	66.9313	105.95	69.7677	237.915	225.179	185.985	1.43888	2.71087e-12	4.27508e-11
ENST00000370009	NAA10	74.0806	259.166	200.142	583.34	594.497	221.207	1.43793	0.000653479	0.00235705
ENST00000360311	ZNF860	19.7133	22.1557	21.3644	75.9733	45.5779	48.6796	1.43743	0.000770812	0.00272685
ENST00000456692	RASA1	56.7399	69.7722	95.005	155.608	232.388	193.892	1.4373	4.60387e-07	3.19777e-06
ENST00000507293	HMGCS1	770.328	623.252	543.477	2357.88	1510.66	1489.57	1.43666	3.17845e-11	4.36342e-10
ENST00000356542	C6orf132	884.063	864.636	772.172	3083.18	2166.87	1673.09	1.43605	2.05878e-15	4.69912e-14
ENST00000621133	VSIG10	50.8438	112.603	106.987	275.156	240.445	199.361	1.43567	1.97968e-09	2.09436e-08
ENST00000392237	ICA1L	91.9208	103.038	70.4318	318.52	226.816	177.061	1.43493	1.19767e-08	1.11529e-07
ENST00000331129	ID2	335.827	395.4	371.344	1180.42	737.61	1038.47	1.43416	5.32693e-19	1.69431e-17
ENST00000425720	TMEM214	26.5006	48.3272	53.8299	97.9203	104.449	133.328	1.4339	2.70147e-05	0.00013366
ENST00000421097	COASY	75.3676	77.8737	77.6216	257.708	224.189	143.343	1.4331	1.44262e-09	1.54758e-08
ENST00000537713	HADHB	56.9278	74.9812	121.55	220.741	247.818	197.584	1.43238	8.96095e-08	7.13236e-07
ENST00000532685	TALDO1	48.7718	24.5293	36.3119	62.8417	127.591	104.482	1.43211	0.00415504	0.0122001
ENST00000477791	MCFD2	53.3669	163.562	230.545	531.899	300.116	335.642	1.43206	0.000321677	0.00124966
ENST00000546260	SOD2	108.043	120.289	96.208	355.783	296.804	221.894	1.43198	3.97205e-13	6.9535e-12
ENST00000535186	KNTC1	41.4106	29.7962	54.365	138.565	82.7607	115.428	1.4312	4.35422e-05	0.00020755
ENST00000307428	PARM1	40.4228	47.7696	41.4026	138.45	116.167	92.4819	1.43086	2.96364e-08	2.58669e-07
ENST00000559844	SNX1	15.371	19.4329	33.4311	72.8521	58.7637	46.3576	1.43021	0.00215524	0.00681701
ENST00000468504	ALAD	27.8503	29.2336	131.673	164.66	125.015	195.61	1.42987	0.013286	0.03338
ENST00000394429	RASGRP2	60.3837	38.3804	38.5848	120.241	127.95	123.254	1.42947	3.6866e-05	0.000177628
ENST00000520254	CYRIB	195.47	208.825	221.893	682.833	507.677	487.974	1.42929	1.08173e-30	9.26317e-29
ENST00000375732	MPP7	383.801	440.225	382.661	1314.95	1079.36	852.424	1.42823	1.60477e-27	1.13264e-25
ENST00000527344	CFL1	210.772	379.359	242.519	1060.83	465.253	701.74	1.428	9.75565e-08	7.70976e-07
ENST00000547943	COQ5	37.5406	29.7772	62.1425	129.035	78.0391	138.198	1.42752	0.000360262	0.00138294
ENST00000305798	TSPAN5	34.8622	41.5313	34.76	127.443	98.6966	74.8877	1.42748	1.80188e-06	1.1272e-05
ENST00000358776	ACADSB	41.189	37.2181	37.9935	134.4	102.073	78.0916	1.42718	3.25571e-06	1.9481e-05
ENST00000303254	TEX37	434.938	405.998	474.922	1379.8	1096.62	1055.93	1.4269	2.3671e-32	2.3189e-30
ENST00000477073	MBOAT2	57.8916	109.152	145.056	357.125	219.98	244.448	1.42659	2.85319e-07	2.06555e-06
ENST00000371959	AMOT	142.829	97.2902	56.721	363.545	293.93	172.98	1.4262	0.000462229	0.00173201
ENST00000544079	CCT4	185.201	489.539	480.568	1241.62	936.843	825.1	1.42472	6.1025e-08	5.00101e-07
ENST00000524546	FNTA	22.2061	25.7495	20.548	59.9083	57.4343	65.4341	1.42205	0.000386997	0.00147678
ENST00000452648	FAM222B	44.2962	58.271	28.3103	143.558	95.7797	108.046	1.42068	4.0528e-05	0.000193748
ENST00000547587	PFKM	89.2153	74.503	96.4297	215.337	248.678	222.644	1.41887	3.08359e-10	3.65008e-09
ENST00000369314	POLR3GL	55.6104	73.2783	37.6208	172.59	151.445	121.461	1.41745	1.66663e-06	1.04929e-05
ENST00000351797	FAM114A2	38.5039	47.8219	34.2507	122.023	107.36	92.2237	1.4174	2.69875e-07	1.9607e-06
ENST00000367627	TOR3A	29.8368	46.9668	38.3378	105.197	97.8491	98.2001	1.41672	2.41429e-07	1.76925e-06
ENST00000349938	ARMC9	30.8906	45.7546	47.307	125.792	103.005	97.1463	1.41608	2.6877e-08	2.36394e-07
ENST00000575078	HGS	30.8377	37.2866	95.4383	193.395	117.79	116.532	1.41532	0.00100827	0.00347709
ENST00000394904	SLC11A2	494.213	466.783	518.489	1586.46	1195.48	1166.43	1.41459	1.06493e-30	9.15133e-29
ENST00000261714	BLMH	155.447	169.078	163.981	538.718	413.615	345.864	1.41388	5.88298e-21	2.25125e-19
ENST00000370966	DEPDC1	41.0108	59.5714	66.6993	158.201	154.508	126.026	1.41244	4.10325e-10	4.79221e-09
ENST00000673645	PDGFRL	26.8435	14.6345	13.756	64.0206	59.454	30.666	1.41164	0.0200624	0.0473178
ENST00000261769	CDH1	4968.47	5825.73	5177.86	17316.2	14106.6	11034.7	1.41043	1.77123e-34	1.99537e-32
ENST00000423161	SREBF1	65.5441	49.4921	20.8404	128.469	103.689	135.957	1.41039	0.00326127	0.00982794
ENST00000267328	RAB20	242.832	266.055	262.412	790.641	708.169	540.392	1.4092	1.96128e-26	1.25743e-24
ENST00000575071	NAA38	162.62	161.505	130.162	445.542	499.135	268.337	1.40896	5.42325e-08	4.5024e-07
ENST00000318876	ZFYVE1	26.1667	16.1247	42.9976	100.662	69.5057	55.5707	1.40821	0.00387814	0.0115057
ENST00000258098	RAB11FIP5	35.3013	40.3426	52.0405	126.199	94.3278	111.785	1.40615	2.11354e-07	1.56525e-06
ENST00000652974	CALM2	522.799	968.338	513.382	1971.03	1934.58	1313.88	1.40556	5.16362e-10	5.94836e-09
ENST00000497726	CCDC58	19.3922	30.6884	20.1188	65.6751	54.2921	62.2657	1.40521	0.000581228	0.00212587
ENST00000541674	NPIPB4	59.7704	68.0562	53.1721	211.87	155.246	115.016	1.40511	8.57528e-08	6.84988e-07
ENST00000377891	SLC3A2	632.15	659.608	597.889	1818.48	1736.84	1427.5	1.40394	2.46999e-31	2.23219e-29
ENST00000335659	ANKRD46	77.1321	114.254	113.029	302.333	261.284	228.5	1.40266	2.60975e-19	8.51072e-18
ENST00000282561	GJA1	31.6257	28.8334	29.1227	106.202	73.4105	60.7541	1.40217	9.44346e-05	0.000416645
ENST00000495447	MGST3	182.901	54.1592	179.238	420.326	329.05	374.297	1.40178	0.00117487	0.00397979
ENST00000367846	MPC2	178.82	200.578	181.176	614.384	505.546	362.905	1.40092	3.39839e-16	8.32299e-15
ENST00000262741	PIK3R3	88.1312	99.3355	75.941	285.347	221.113	187.971	1.3998	3.00614e-12	4.71341e-11
ENST00000424369	TRIM6	52.5051	28.6556	14.9844	122.896	69.2878	76.8116	1.39974	0.0146584	0.0363066
ENST00000503326	COPB2	22.0409	14.1671	47.8147	58.2952	82.6727	74.4799	1.39951	0.0133876	0.033618
ENST00000370114	EXTL2	126.966	158.465	144.884	427.373	386.287	310.155	1.39881	5.67101e-24	2.97406e-22
ENST00000497853	WDR91	22.1939	39.6178	46.5688	123.743	84.0373	74.5118	1.39813	5.00307e-05	0.000235318
ENST00000372103	NXT2	20.372	87.867	49.153	134.279	133.973	124.72	1.39754	0.0014411	0.0047818
ENST00000565650	CMC2	82.127	99.513	31.9207	220.631	210.889	137.445	1.39725	0.000932731	0.0032439
ENST00000380430	NQO2	101.566	83.7134	91.0275	274.044	294.841	164.52	1.39719	3.00159e-07	2.16466e-06
ENST00000375719	MPP7	67.0826	134.37	126.696	402.269	199.569	248.828	1.39484	4.28451e-07	2.99463e-06
ENST00000614558	MID1IP1	51.2665	50.3917	44.0484	139.394	137.855	102.935	1.39462	1.07702e-07	8.44611e-07
ENST00000358460	FAM104B	79.1603	76.9464	69.195	234.001	202.879	155.153	1.3941	1.16532e-10	1.46433e-09
ENST00000389462	PTMS	68.3794	80.5346	100.083	235.877	247.802	162.087	1.39388	4.14284e-10	4.83614e-09
ENST00000392550	LLGL2	36.7295	67.1457	63.4982	196.119	152.296	86.5911	1.39372	2.02233e-05	0.000102587
ENST00000542058	GNS	80.5234	125.344	110.745	305.196	251.965	262.009	1.39362	1.64932e-19	5.43653e-18
ENST00000344924	BPGM	84.5529	121.457	113.998	320.509	268.165	240.571	1.39346	5.0445e-21	1.93948e-19
ENST00000557471	PAPOLA	15.5556	25.0119	42.8126	67.8269	76.7539	68.464	1.39335	0.00185269	0.00596873
ENST00000393766	MSMO1	149.481	139.642	110.582	497.389	382.375	196.404	1.39302	8.81789e-06	4.81729e-05
ENST00000242827	EBPL	317.227	358.892	422.337	941.198	1003.36	886.951	1.39178	1.87804e-28	1.40229e-26
ENST00000478691	HNRNPR	26.5508	27.261	29.9481	84.907	69.1074	65.1061	1.39018	3.23953e-05	0.000157877
ENST00000635150	HNRNPR	26.5508	27.261	29.9481	84.907	69.1074	65.1061	1.39018	3.23953e-05	0.000157877
ENST00000228318	SLC25A3	196.098	227.747	367.854	734.7	749.066	552.194	1.38956	6.24927e-11	8.20208e-10
ENST00000370371	DIDO1	70.6909	88.3044	92.6305	241.726	212.099	197.395	1.3878	1.10714e-17	3.16024e-16
ENST00000381061	ATXN10	43.3321	61.9113	45.2383	140.253	106.722	139.488	1.38751	1.32959e-07	1.02367e-06
ENST00000570856	GABARAP	34.4106	50.34	31.7622	117.375	100.148	83.3575	1.38417	3.27685e-06	1.96027e-05
ENST00000532004	RPLP2	80.2491	45.391	197.298	350.421	236.308	246.617	1.38413	0.00246561	0.00767089
ENST00000561013	HOMEZ	65.9134	63.663	62.3567	211.903	164.577	126.269	1.38348	5.45325e-09	5.32094e-08
ENST00000423674	HPCAL1	33.5299	48.9858	49.024	136.944	97.992	105.322	1.38316	4.24394e-08	3.594e-07
ENST00000566795	BRICD5	23.6813	47.7852	80.0338	75.7626	99.6688	192.909	1.38213	0.0101814	0.0265522
ENST00000264107	ITGA6	946.003	1025.58	874.288	3040.43	2278.53	2116.8	1.38178	4.20272e-29	3.24697e-27
ENST00000245817	TNFSF9	19.6379	16.8122	19.9669	68.3945	40.2745	41.9453	1.38176	0.00397942	0.0117648
ENST00000278780	OVOL2	18.4428	15.4287	23.5442	54.6626	61.1065	32.3326	1.38062	0.00890368	0.0236713
ENST00000014930	HEBP1	98.7312	106.918	106.941	333.584	276.733	202.889	1.38042	2.19658e-13	3.94113e-12
ENST00000240364	FAM117A	82.6646	82.5562	99.6253	270.689	211.088	205.833	1.38018	1.22707e-15	2.84854e-14
ENST00000302422	TMEM256	702.786	947.376	1134.8	2398.37	2607.72	2067.66	1.37864	1.55182e-23	7.77213e-22
ENST00000639136	TMEM256	702.786	947.376	1134.8	2398.37	2607.72	2067.66	1.37864	1.55182e-23	7.77213e-22
ENST00000264025	NECTIN1	255.437	328.682	306.466	915.91	672.531	702.883	1.3782	3.05e-40	4.72769e-38
ENST00000042381	RIPOR1	25.4636	15.2755	30.6272	96.1107	53.8248	39.241	1.3769	0.0108963	0.0281115
ENST00000433206	LASP1	43.1781	70.2807	57.4163	176.641	134.369	124.924	1.37679	7.8577e-10	8.78846e-09
ENST00000676211	AARS1	135.055	65.6806	213.042	404.005	362.329	308.723	1.3764	0.00021893	0.000882458
ENST00000287474	FRRS1	43.1596	54.6103	65.5309	141.859	137.337	137.697	1.3751	1.70983e-09	1.81909e-08
ENST00000650773		28.9949	37.0244	28.0111	73.4204	112.325	55.4272	1.37481	0.00132331	0.00443049
ENST00000374948	BIRC5	46.8378	41.8766	32.9719	139.773	79.9422	100.266	1.37466	5.78277e-05	0.000267522
ENST00000327247	GBA	29.2665	55.6683	40.5032	123.634	124.316	73.031	1.37442	4.73402e-05	0.000223887
ENST00000261507	MSMO1	771.92	736.116	710.957	2282.73	1804.6	1681.59	1.37346	5.14267e-27	3.44123e-25
ENST00000612118	ABR	99.4632	101.768	97.7374	301.256	278.518	193.119	1.37237	6.61433e-12	9.92595e-11
ENST00000479835	HIP1	44.6533	34.0139	23.2124	106.9	107.642	55.1774	1.37161	0.00324089	0.00977857
ENST00000354895	VKORC1	143.628	123.476	138.584	393.131	336.963	317.941	1.37059	2.93411e-16	7.25118e-15
ENST00000378757	OPTN	45.2907	50.8757	29.2101	119.031	106.341	97.0899	1.36869	2.00228e-05	0.000101612
ENST00000625363	STXBP1	35.981	102.964	79.5339	250.205	96.7694	202.386	1.36771	0.000959897	0.00332939
ENST00000359280	ADAM15	158.956	168.067	260.072	620.095	506.139	379.137	1.3673	3.64773e-11	4.9853e-10
ENST00000371120	ATG4C	9.77228	28.8528	30.7833	70.1272	67.5386	36.8334	1.3663	0.0131655	0.0331273
ENST00000562648	FBXL16	22.8414	30.1661	38.803	85.0017	81.8766	66.477	1.36545	5.17665e-05	0.00024269
ENST00000393784	ERGIC1	451.726	458.989	455.618	1469.32	1112.72	950.727	1.36491	5.1454e-25	2.91704e-23
ENST00000281187	VPS26B	78.7968	70.0067	71.6478	201.379	192.904	171.975	1.36399	3.88304e-11	5.2833e-10
ENST00000474279	TFDP2	159.963	105.546	44.3751	248.139	286.424	281.269	1.36341	0.00303402	0.00922026
ENST00000506597	SCOC	53.9171	56.7789	44.656	153.718	147.156	99.9083	1.36263	5.79886e-07	3.95598e-06
ENST00000511817	XRCC4	49.9871	47.9438	46.0858	143.614	128.502	97.271	1.36224	1.72452e-07	1.30074e-06
ENST00000374523	KIFC1	42.8418	47.2177	42.0152	131.119	93.6662	112.022	1.36172	2.00126e-07	1.4902e-06
ENST00000555837	CDKN3	74.0349	77.123	112.354	374.092	162.662	150.179	1.36123	6.37881e-05	0.000292608
ENST00000301327	MFSD3	40.7389	58.0152	76.1714	164.368	151.783	124.808	1.36001	1.71836e-08	1.55695e-07
ENST00000651358	FAM219A	32.4754	76.3957	61.9529	91.2272	192.518	129.377	1.35913	0.00116594	0.00395224
ENST00000403027	CNOT8	53.4372	123.212	118.437	283.205	219.428	230.418	1.35904	4.63716e-08	3.8975e-07
ENST00000649195	SAA1	50.1511	54.0984	56.0111	139.633	158.305	108.174	1.35891	8.60178e-08	6.86656e-07
ENST00000673521	SAA1	50.1511	54.0984	56.0111	139.633	158.305	108.174	1.35891	8.60178e-08	6.86656e-07
ENST00000394900	TKFC	22.0216	26.9123	20.9123	73.1606	59.1731	46.6373	1.3585	0.000696972	0.00249628
ENST00000413164	SLC13A3	56.5103	43.9882	44.7184	152.245	110.603	114.353	1.35821	1.52402e-06	9.67217e-06
ENST00000246785	BCL2L12	166.603	161.928	121.852	471.892	341.98	349.298	1.35731	3.489e-11	4.77637e-10
ENST00000309190	CAST	195.798	248.501	225.582	771.179	531.34	418.563	1.35665	7.28505e-15	1.58453e-13
ENST00000484270	KHDRBS1	55.3001	59.845	54.2313	174.557	126.598	129.397	1.356	8.65759e-10	9.60294e-09
ENST00000379440	PRNP	67.5378	127.359	101.723	306.943	234.712	204.924	1.3531	1.41748e-11	2.04329e-10
ENST00000650811	CCNYL1	74.6004	99.8434	113.081	288.588	249.626	187.957	1.35168	5.19141e-13	8.96003e-12
ENST00000415272	NOP56	26.4946	26.0101	51.0046	105.52	82.1427	71.881	1.35097	0.00037404	0.00143157
ENST00000412398	CCDC51	105.177	89.5347	139.156	357.149	289.979	206.686	1.3507	1.15956e-08	1.08094e-07
ENST00000592216	ARID3A	73.8258	180.307	226.686	377.527	352.985	435.859	1.3503	1.93007e-05	9.82888e-05
ENST00000369063	RTN4IP1	74.3477	84.6217	87.5786	233.236	231.225	159.708	1.34952	1.84404e-11	2.61054e-10
ENST00000645638	PRPS1	17.5284	60.1658	42.0463	106.792	97.1462	90.2645	1.34952	0.000718417	0.00256371
ENST00000393972	WBP1	95.4193	210.977	159.094	506.749	348.891	307.471	1.34882	8.61994e-09	8.21124e-08
ENST00000373503	MAPKAP1	17.8566	44.1906	22.6246	101.693	56.2751	56.0726	1.34838	0.00413786	0.012154
ENST00000542447	CADM1	208.472	182.019	148.247	613.696	509.279	276.586	1.34796	3.01757e-06	1.81983e-05
ENST00000265981	RNF141	135.897	140.413	92.4922	406.84	314.908	227.362	1.34793	2.20565e-07	1.62608e-06
ENST00000360674	ADAM15	255.145	381.721	236.879	798.151	779.399	618.22	1.34743	6.85288e-14	1.29702e-12
ENST00000342972	MAGEH1	187.956	230.963	211.645	602.615	569.522	419.076	1.34732	9.0979e-22	3.84166e-20
ENST00000393409	PLXNA1	232.817	247.311	290.47	781.7	571.776	592.167	1.34606	1.00022e-27	7.14184e-26
ENST00000375107	AGPAT1	430.071	493.939	518.973	1415.89	1140.81	1079.59	1.34595	1.37772e-63	6.88609e-61
ENST00000550190	CACNB3	53.1943	94.4449	84.086	201.654	209.519	162.305	1.34588	3.53593e-10	4.15939e-09
ENST00000646950	AP1S1	29.9538	34.4581	47.386	76.0558	101.991	95.7014	1.34502	0.000133904	0.000568755
ENST00000489852	SDHAF3	103.872	93.7992	117.788	308.232	275.407	216.662	1.34426	4.9236e-13	8.52785e-12
ENST00000650688	MAP1LC3B	45.8314	61.3561	43.542	155.724	117.006	108.022	1.34307	5.79864e-08	4.78002e-07
ENST00000640298	RHOXF1P3	13.6258	20.9256	28.443	58.7758	39.7142	56.5974	1.34258	0.0047408	0.0137258
ENST00000262613	SLC9A3R1	959.33	1372.83	1571.43	3578.42	3242.75	2869.35	1.34168	2.82797e-33	2.95983e-31
ENST00000351217	NPTN	444.513	520.503	456.337	1456.73	1034.67	1098.23	1.34134	1.17294e-32	1.15833e-30
ENST00000410043	CAB39L	27.5388	38.0301	51.7015	101.123	82.2242	108.369	1.33865	3.91632e-05	0.000187847
ENST00000376105	ID1	44.4152	26.4703	38.7754	146.333	94.8847	45.4352	1.33769	0.00749605	0.0203487
ENST00000262464	FBN2	108.52	98.5993	80.5065	358.153	197.149	190.703	1.33766	1.62756e-06	1.02707e-05
ENST00000336233	LIPA	229.075	272.725	249.701	708.324	620.546	552.578	1.33745	3.02438e-39	4.54417e-37
ENST00000614624	EIF3K	84.4046	122.277	149.948	371.631	245.799	268.944	1.33692	1.26544e-11	1.83711e-10
ENST00000634230	EIF3K	84.4046	122.277	149.948	371.631	245.799	268.944	1.33692	1.26544e-11	1.83711e-10
ENST00000370733	KIAA1586	70.9307	77.7725	54.3456	206.442	176.594	130.945	1.33684	1.36409e-07	1.04826e-06
ENST00000643631		49.5991	52.3764	67.7515	169.45	128.703	127.579	1.33677	2.3574e-09	2.45786e-08
ENST00000568544	MAZ	22.7827	32.3552	81.3673	199.459	73.7192	70.7774	1.33643	0.0174265	0.0419246
ENST00000526639	SNRNP35	74.4869	115.814	159.929	297.257	287.977	272.861	1.33525	3.03423e-09	3.09452e-08
ENST00000588533	MARK4	26.981	33.2765	27.3692	69.7248	82.4255	64.1164	1.33401	0.000181452	0.000742515
ENST00000618960	AXIN2	100.062	128.52	148.328	335.534	311.71	286.666	1.33396	3.49863e-20	1.25088e-18
ENST00000442275	LCP1	40.1139	28.8756	29.1172	105.651	32.0417	111.752	1.33335	0.0205422	0.0482544
ENST00000504524	PLXND1	99.288	188.67	194.944	339.682	392.296	433.857	1.33314	4.29754e-08	3.6306e-07
ENST00000540916	HEBP1	25.367	28.8384	33.1329	83.9017	95.1985	39.107	1.33224	0.00373268	0.0111213
ENST00000417015	BTD	70.3333	77.5297	81.3752	165.043	226.998	172.819	1.3318	4.64007e-08	3.89845e-07
ENST00000335765	UNC119	57.1641	65.9352	45.4627	189.111	135.908	100.955	1.33144	5.20723e-06	2.98695e-05
ENST00000379102	LYRM9	45.5711	48.4785	37.2587	140.348	104.316	87.4301	1.33067	5.06158e-06	2.90854e-05
ENST00000555135	ACYP1	119.576	101.78	138.49	333.88	356.002	214.019	1.32933	3.82288e-08	3.27708e-07
ENST00000437992	RPL9	42.5468	105.261	57.9502	169.492	198.733	133.288	1.32821	4.81002e-05	0.000227242
ENST00000380748	HMGN1	39.8821	47.3339	35.5016	166.862	82.6586	64.5925	1.32755	0.000848296	0.00297602
ENST00000597743	CALM3	1393.67	1718.02	2032.47	5260.07	3815.7	3719.4	1.32741	2.19207e-35	2.60612e-33
ENST00000344768	FRMD6	58.9646	49.765	54.6554	148.358	138.035	123.936	1.32739	3.17533e-08	2.76456e-07
ENST00000515269	DAB2	47.563	63.7741	64.8028	207.055	189.132	51.1199	1.3271	0.00484597	0.0139907
ENST00000515269	DAB2	47.563	63.7741	64.8028	207.055	189.132	51.1199	1.3271	0.00484597	0.0139907
ENST00000581874	JPT1	1138.35	1914.82	1954.07	4470.84	4122.26	3644.95	1.32692	2.27178e-24	1.2364e-22
ENST00000497627	PLXNB1	44.0718	80.3398	106.557	243.086	157.379	167.388	1.32492	3.10783e-06	1.86599e-05
ENST00000534329	RPS13	60.9811	110.01	113.1	211.631	201.399	272.344	1.32484	3.90085e-07	2.74134e-06
ENST00000260447	GCHFR	34.6143	23.6131	16.6824	69.535	80.0302	43.6841	1.32317	0.0121371	0.0308926
ENST00000541713	PTPN1	144.458	178.568	142.154	427.805	381.674	341.98	1.32295	9.14148e-22	3.85343e-20
ENST00000313578	AQP11	17.9787	26.9511	25.9999	59.8469	65.8511	47.8377	1.32198	0.00109791	0.00374289
ENST00000507288	MYO10	45.0022	49.4604	42.3426	125.967	103.582	106.88	1.31996	1.23418e-07	9.57131e-07
ENST00000390645	ARL4C	242.221	277.37	222.084	704.097	620.994	516.508	1.31981	2.51927e-21	1.01147e-19
ENST00000621406	GTF2H2C_2	55.2032	186.257	145.112	345.799	314.526	263.479	1.31967	4.88407e-05	0.000230562
ENST00000074304	INPP4A	54.4018	52.86	49.4846	149.828	119.306	119.333	1.31948	1.97578e-08	1.77379e-07
ENST00000282570	GMCL1	129.461	144.426	144.49	412.468	339.781	283.418	1.31925	7.33102e-20	2.51111e-18
ENST00000398998	VPS26C	32.1872	55.1417	51.0543	135.433	116.587	87.3295	1.31876	1.62376e-06	1.02546e-05
ENST00000586613	TK1	10.6631	38.8632	58.5343	117.559	89.8238	55.1227	1.31839	0.0206237	0.0484087
ENST00000512525	DAB2	49.7534	38.6943	28.3673	107.366	88.2907	98.982	1.31778	0.000361092	0.00138548
ENST00000512525	DAB2	49.7534	38.6943	28.3673	107.366	88.2907	98.982	1.31778	0.000361092	0.00138548
ENST00000531407	CFL1	24.0931	31.0342	47.0746	116.651	76.0909	59.8633	1.31759	0.000686239	0.00246158
ENST00000382247	DCAF16	261.451	344.848	284.404	955.539	720.57	539.296	1.31708	1.36662e-15	3.15456e-14
ENST00000412924	FYTTD1	69.2359	107.558	108.043	348.949	204.078	157.313	1.31706	1.28967e-06	8.27924e-06
ENST00000515603	TACC2	36.0154	47.5648	40.9715	107.281	87.6848	110.856	1.317	2.51843e-06	1.54468e-05
ENST00000368704	S100A16	98.1081	88.3292	37.5604	288.182	187.557	105.112	1.3167	0.00404262	0.0119215
ENST00000286049	XAGE2	14838.4	19952	16183.4	48441.1	40558	36750.6	1.31669	3.07223e-53	9.52429e-51
ENST00000460569	UPF2	55.1038	42.235	57.3549	144.49	125.345	113.987	1.31597	4.93268e-07	3.40587e-06
ENST00000420604	FLOT1	56.8318	102.669	25.3021	182.085	162.015	113.608	1.31584	0.00500142	0.0143767
ENST00000463265	FLOT1	56.8318	102.669	25.3021	182.085	162.015	113.608	1.31584	0.00500142	0.0143767
ENST00000400422	EIF4G3	44.6538	57.0823	47.4633	157.446	102.003	109.905	1.31412	1.96778e-07	1.46695e-06
ENST00000401491	BRD7	36.4353	35.102	51.2897	119.917	85.1222	95.5479	1.31394	7.84775e-06	4.32297e-05
ENST00000337404	SOD2	110.257	118.678	123.887	388.316	239.893	249.905	1.31258	2.52627e-12	3.99941e-11
ENST00000618976	PAPOLA	32.5613	18.9835	58.5482	121.071	66.4483	89.0317	1.31249	0.00714995	0.0195413
ENST00000409858	UAP1L1	43.5881	57.4938	49.5845	113.528	106.372	146.277	1.3115	5.33084e-06	3.05469e-05
ENST00000569282	BOLA2B	171.705	145.08	163.018	422.774	408.124	356.848	1.31111	4.02821e-14	7.7988e-13
ENST00000569282	BOLA2B	171.705	145.08	163.018	422.774	408.124	356.848	1.31111	4.02821e-14	7.7988e-13
ENST00000241502	FYTTD1	56.4208	81.932	70.6178	211.308	170.525	131.545	1.31103	6.72463e-10	7.6139e-09
ENST00000242728	BHLHE41	15.7733	22.3868	17.9192	43.8113	45.1482	47.0562	1.31044	0.00478306	0.0138269
ENST00000439528	APOO	25.2323	29.5132	33.5199	90.3763	92.1046	38.3663	1.3091	0.00434527	0.0127054
ENST00000309539	OLR1	43.6013	38.8537	25.1337	108.472	95.9167	66.5918	1.30838	0.000832663	0.00292621
ENST00000330796	PRMT3	62.8805	126.408	123.895	352.708	223.13	189.076	1.3083	6.25683e-07	4.24477e-06
ENST00000357081	AGTPBP1	154.887	149.582	156.674	441.593	360.03	336.783	1.30702	4.26541e-20	1.50092e-18
ENST00000580965	RAC3	118.825	94.3033	198.522	294.245	309.45	390.958	1.30661	2.4322e-05	0.000121219
ENST00000535854	AHSA1	75.6875	74.8628	119.278	238.569	177.326	241.074	1.30593	1.57724e-07	1.19963e-06
ENST00000415912	ECE1	134.799	185.425	212.196	514.347	412.809	371.121	1.3057	4.32629e-21	1.68183e-19
ENST00000593641	SSBP4	72.5035	86.249	133.345	219.26	220.586	261.252	1.3051	2.82375e-07	2.04544e-06
ENST00000253332	AKAP12	520.824	543.671	489.741	1880.42	1098.38	926.649	1.30406	1.47648e-10	1.83184e-09
ENST00000457734	PLS1	173.145	171.31	156.542	547.011	383.51	316.652	1.30383	1.24638e-11	1.81374e-10
ENST00000393560	LAMB1	169.321	192.965	186.426	504.411	380.746	453.756	1.30372	4.74146e-21	1.83159e-19
ENST00000370779	MOSPD1	28.3647	40.3544	27.3672	53.9145	92.8104	80.1962	1.30347	0.00269098	0.00827742
ENST00000370526	LDOC1	43.4338	46.271	50.8106	132.242	114.856	95.9776	1.30346	8.67796e-08	6.92061e-07
ENST00000380815	GMDS	202.353	239.779	222.846	653.53	536.164	442.084	1.3029	4.48991e-25	2.56322e-23
ENST00000474713	AGFG2	16.6656	46.1597	54.617	116.223	83.6021	81.6414	1.30257	0.00151846	0.00501329
ENST00000467578	FPGT	34.4428	39.8505	60.0336	131.34	118.307	78.3901	1.30187	4.49519e-05	0.000213729
ENST00000344095	TAF6	65.8739	82.1128	62.6727	217.03	182.459	120.799	1.3015	1.67989e-07	1.27139e-06
ENST00000373954	FAM76A	37.4703	37.5279	56.5153	119.053	99.1745	102.578	1.3012	2.80769e-06	1.70346e-05
ENST00000503046	PARP8	31.9592	96.7201	31.3715	134.537	77.7444	165.412	1.30104	0.0112615	0.0289263
ENST00000263791	EIF2AK4	284.867	316.696	296.842	943.759	676.144	597.591	1.30089	3.91261e-21	1.53318e-19
ENST00000549275	TROAP	166.141	399.986	614.091	1195.22	747.958	862.378	1.30029	9.66534e-05	0.000425377
ENST00000372435	PRPS1	352.881	405.74	335.01	1291.66	800.25	633.289	1.29828	2.38484e-10	2.87012e-09
ENST00000331410	ZNF789	27.4321	34.2361	34.6299	103.143	62.1144	69.6669	1.29811	0.000115542	0.00049793
ENST00000329420	YIF1B	126.828	122.524	102.526	349.78	294.157	227.813	1.29774	2.20156e-10	2.66132e-09
ENST00000290913	CHCHD6	72.7027	107.579	99.5484	251.475	226.98	201.625	1.29765	9.97311e-16	2.3351e-14
ENST00000326587	MAGED1	41.4128	37.2705	25.2516	75.2511	75.5443	99.9058	1.29668	0.00169641	0.00551792
ENST00000383472	ARHGAP28	147.995	144.338	110.99	436.683	301.27	263.923	1.29658	7.91427e-09	7.57142e-08
ENST00000373238	SAR1A	277.812	258.998	280.781	807.077	725.37	485.074	1.29521	1.53547e-12	2.50201e-11
ENST00000534947	COPS7A	28.1157	43.3035	84.0157	156.729	88.1901	125.924	1.29515	0.00166352	0.00542465
ENST00000359832	ATP5MF	1897.75	1926.82	2019.35	5191.32	4925.28	4137.98	1.29342	2.35036e-37	3.18026e-35
ENST00000367590	XPR1	76.1595	95.7526	80.9104	235.417	195.801	183.326	1.29334	2.15201e-14	4.34859e-13
ENST00000369982	TMEM187	16.1353	23.2852	27.1083	48.4819	53.2794	56.3558	1.29316	0.00355574	0.0106258
ENST00000262065	MMD	86.2025	105.336	89.3834	301.748	215.635	168.941	1.29279	9.76642e-10	1.07453e-08
ENST00000358912	PELI1	33.0475	38.8624	47.5305	108.57	90.1054	91.2598	1.2924	1.79282e-06	1.12182e-05
ENST00000371650	TMEM189	73.5207	41.6275	82.2388	181.124	194.678	112.612	1.29215	0.00030614	0.00119561
ENST00000540080	CLTA	85.9529	70.1657	66.4042	167.373	220.68	153.681	1.29197	7.3042e-06	4.0564e-05
ENST00000555699	LGMN	64.2778	62.7115	55.1634	195.19	122.701	130.377	1.29147	3.01515e-07	2.17236e-06
ENST00000558813	DUT	133.864	166.812	118.017	369.763	435.565	214.867	1.291	2.90314e-06	1.75644e-05
ENST00000237858	GLRX	175.438	192.706	156.874	570.543	478.417	250.115	1.29082	1.23517e-06	7.96066e-06
ENST00000466544	RNFT1	48.1558	23.8802	45.7777	112.36	92.3684	87.8161	1.29054	0.000985781	0.00340903
ENST00000423894	CMC1	66.5812	116.201	133.462	235.102	295.954	217.436	1.29048	1.84918e-07	1.38581e-06
ENST00000521327	SPARC	61.7818	102.064	96.3013	221.994	217.214	184.473	1.29021	3.69204e-12	5.71567e-11
ENST00000615984	METTL23	70.3779	53.7893	87.9857	279.105	145.801	105.885	1.28987	0.000404054	0.00153374
ENST00000616824		105.543	314.177	293.307	585.275	580.687	500.242	1.28959	9.93187e-06	5.36483e-05
ENST00000256996	DDB2	248.054	295.566	312.344	775.355	632.271	659.401	1.28872	9.78941e-41	1.56767e-38
ENST00000269159	IMPA2	653.165	916.438	1149.17	2279.92	2172.6	2022.47	1.28806	7.28447e-21	2.7574e-19
ENST00000531391	PKD1L2	14.543	16.1632	18.5454	35.4757	32.7502	50.7226	1.28759	0.0209122	0.0489732
ENST00000519571	GALNT10	142.313	101.874	62.3712	343.357	266.505	164.837	1.28732	0.000856458	0.00300122
ENST00000323267	TMEM63B	121.273	166.236	191.881	431.318	316.383	400.357	1.28711	6.24818e-14	1.19085e-12
ENST00000428390	FOXI3	318.617	404.691	357.379	1013.67	756.224	840.815	1.28683	5.32999e-34	5.88004e-32
ENST00000587094	PTBP1	140.634	86.3967	41.5839	359.84	118.212	216.725	1.28671	0.0138041	0.03448
ENST00000538502	SORT1	141.949	183.763	209.751	557.396	423.569	319.091	1.2864	4.73676e-13	8.23335e-12
ENST00000379666	MRPL33	609.075	709.231	542.11	1790.45	1683.12	1070.29	1.28587	2.03808e-12	3.27524e-11
ENST00000404752	STON1	38.3032	51.2869	45.6361	113.122	116.948	93.5656	1.28559	4.6517e-07	3.22642e-06
ENST00000396402	CYP19A1	120.465	224.379	215.772	425.048	488.839	406.292	1.28488	1.14668e-10	1.44239e-09
ENST00000613290		326.397	305.558	220.944	731.667	727.809	622.722	1.28378	1.00075e-09	1.09907e-08
ENST00000489992	FLAD1	44.7593	76.3287	93.4172	206.734	134.867	168.196	1.28311	8.02651e-07	5.33163e-06
ENST00000205636	CMTM6	459.362	530.917	463.164	1464.83	1183.42	889.153	1.28176	2.88771e-19	9.36727e-18
ENST00000298125	WDFY2	23.4222	25.9877	27.6874	74.7573	56.4127	54.6586	1.28162	0.000468342	0.00175037
ENST00000329565	SNN	73.2531	73.7785	103.785	275.946	194.531	140.774	1.2815	6.2687e-07	4.25164e-06
ENST00000304430	NUDT6	33.1606	45.3043	38.1698	110.173	85.2739	83.5171	1.28109	2.91885e-06	1.76551e-05
ENST00000604900	DAZAP2	26.1225	47.2367	47.8464	92.6233	135.663	56.7021	1.28107	0.0028703	0.00876953
ENST00000646001	FRRS1	52.3765	69.2635	55.0919	157.723	144.784	120.087	1.28089	3.58265e-09	3.61081e-08
ENST00000345795	GOLM2	45.7155	68.9673	63.6882	176.1	169.181	86.3636	1.27993	3.6817e-05	0.000177462
ENST00000533553	KIAA1191	72.9708	118.948	143.565	295.849	187.012	309.468	1.27828	2.72262e-06	1.65623e-05
ENST00000454580	SPINT2	41.9711	60.5335	44.0135	114.702	139.375	95.7858	1.27732	9.22142e-06	5.01823e-05
ENST00000261416	HEXB	1056.46	1389.37	1232.76	3527.96	2910.81	2408.68	1.27727	8.8036e-44	1.71118e-41
ENST00000380044	MPV17	421.392	403.715	500.693	1144.01	1119.81	924.646	1.27685	1.59671e-22	7.22829e-21
ENST00000396743	OTUD5	23.6706	83.2526	78.7413	152.401	138.883	138.505	1.27639	0.000841463	0.00295417
ENST00000265498	MGST2	23.6651	30.3096	32.0714	119.242	52.5782	39.9268	1.27541	0.0100705	0.0263079
ENST00000468640	SDHAF4	129.342	57.5284	125.671	392.911	250.944	143.88	1.27446	0.00235651	0.00736985
ENST00000520046	MOK	20.8154	23.5256	49.696	84.5725	70.5024	69.0592	1.27443	0.00282626	0.00865223
ENST00000356135	CHKA	51.4316	75.1925	44.0853	146.257	117.232	141.531	1.27408	3.86823e-06	2.27787e-05
ENST00000647131	RPS7	121.896	309.292	313.305	622.999	484.78	616.077	1.27362	2.80308e-06	1.70137e-05
ENST00000521545	LAPTM4B	356.284	414.61	443.705	1020.15	1031.74	845.862	1.27355	7.42343e-33	7.45112e-31
ENST00000555075	ACTN1	82.0753	81.1067	58.3358	140.716	159.247	224.91	1.27344	0.000152683	0.000635985
ENST00000610862	MBOAT7	41.2885	62.6121	78.6504	168.901	130.927	134.028	1.27305	1.11477e-07	8.72545e-07
ENST00000520135	TAF6	167.584	172.834	110.374	405.79	387.735	299.594	1.27302	9.19156e-08	7.30404e-07
ENST00000306465	PIGF	31.6791	43.0784	32.1352	78.8039	107.777	66.8827	1.27272	0.00046535	0.00174158
ENST00000337110	MFF	29.289	45.6326	41.6627	123.057	78.1792	78.9174	1.27186	2.95161e-05	0.000144778
ENST00000550813	ACTR6	58.3866	89.9535	62.4302	186.286	210.557	103.635	1.27088	4.7787e-05	0.000225849
ENST00000340342	CTSL	2062.56	2854.47	2703.38	6057.67	6143.02	5784.6	1.27085	6.43952e-46	1.44688e-43
ENST00000502978	MSANTD3-TMEFF1	91.9783	107.794	105.793	287.349	262.425	184.053	1.26901	1.13241e-11	1.65674e-10
ENST00000672429	ADK	233.148	340.834	266.059	780.919	637.21	582.04	1.26829	1.82106e-26	1.1706e-24
ENST00000309237	MED12L	43.1535	45.2185	58.9	148.904	82.1703	121.183	1.26801	3.22114e-05	0.000157149
ENST00000312469	MACROH2A1	39.0286	57.1047	96.1547	159.371	172.017	118.541	1.26774	0.000103428	0.000451766
ENST00000409790	CLEC16A	43.562	63.6489	67.2333	151.2	133.732	129.181	1.26774	2.39875e-09	2.49354e-08
ENST00000377890	SLC3A2	1115.47	1354.81	1175.55	3300.59	2860.09	2545.03	1.267	7.88203e-57	2.96983e-54
ENST00000344691	RUNX1	74.7765	102.411	84.3388	213.603	206.78	196.911	1.26698	4.79479e-13	8.31651e-12
ENST00000344691	RUNX1	74.7765	102.411	84.3388	213.603	206.78	196.911	1.26698	4.79479e-13	8.31651e-12
ENST00000483026	A4GALT	196.719	242.802	237.612	656.118	514.471	449.95	1.2668	6.0476e-27	4.01387e-25
ENST00000640264	HNRNPU	497.422	714.599	541.926	1193.88	2198.29	739.116	1.26583	0.00658111	0.0182204
ENST00000236067	ATP6V0B	47.5261	91.6582	66.355	160.64	164.05	156.641	1.26549	1.20566e-07	9.37006e-07
ENST00000575692	HNRNPA1P16	47.0832	68.0176	59.2229	189.305	122.183	105.931	1.26519	8.2076e-07	5.44454e-06
ENST00000417450	GTDC1	33.5098	46.5922	35.1024	117.611	66.3408	92.959	1.26501	0.000144267	0.000605726
ENST00000540225	GSTM3	88.3335	136.378	72.2281	250.481	209.16	240.705	1.2649	5.04916e-07	3.47943e-06
ENST00000394828	PPP3CB	43.104	19.0791	24.9487	71.1574	71.2328	71.4062	1.2643	0.0117125	0.0299551
ENST00000204961	EFNB1	54.8782	74.5446	94.5858	212.279	168.409	152.89	1.26428	1.15897e-09	1.25705e-08
ENST00000308436	TUT1	61.467	70.3968	88.7886	205.947	165.321	151.754	1.26392	1.12256e-10	1.4135e-09
ENST00000587103	NLRP7	121.548	112.814	148.477	373.893	281.722	261.967	1.26383	4.09317e-13	7.1451e-12
ENST00000618592	NLRP7	121.548	112.814	148.477	373.893	281.722	261.967	1.26383	4.09317e-13	7.1451e-12
ENST00000273156	SEC22C	32.7411	65.078	31.8876	108.608	124.052	72.9206	1.26349	0.00107873	0.00368726
ENST00000519395	NUDCD2	34.0306	59.9209	48.6819	135.467	108.202	94.6901	1.26323	1.19385e-06	7.71467e-06
ENST00000264657	STAT3	92.5595	110.085	116.034	303.691	242.68	212.157	1.26166	8.32286e-16	1.96562e-14
ENST00000478749	MIIP	95.6675	189.847	162.573	412.529	341.192	298.925	1.26097	1.62541e-11	2.32251e-10
ENST00000450198	SMARCA2	33.2559	58.6969	44.3172	113.37	116.672	89.3429	1.2601	9.2361e-06	5.02446e-05
ENST00000613142	SELENOI	20.1882	51.5254	52.665	127.977	80.6256	82.7364	1.25992	0.00103589	0.00356019
ENST00000264187	NID1	584.436	647.495	620.044	1717.36	1334.05	1355.23	1.25938	3.87039e-46	8.77682e-44
ENST00000361255	TRPM6	56.8745	48.3157	36.0012	169.94	96.799	80.395	1.25922	0.000941734	0.00327056
ENST00000490658	GLB1	53.3303	49.5127	97.3899	206.766	180.791	90.4912	1.25821	0.000802428	0.00283038
ENST00000554170	XRCC3	49.656	107.345	73.6607	204.693	156.779	176.989	1.25811	3.28866e-07	2.34818e-06
ENST00000448137	ALAD	27.9395	32.4237	58.2189	119.646	52.0418	106.141	1.2579	0.00558231	0.0158054
ENST00000620366	KIAA1191	92.9894	112.526	77.1944	270.643	230.246	175.278	1.25771	1.12534e-08	1.05113e-07
ENST00000346997	FGFR2	54.8453	124.041	132.931	270.145	253.874	199.367	1.25751	2.14133e-06	1.325e-05
ENST00000559653	CYP19A1	100.596	418.237	440.209	728.588	740.077	690.963	1.25747	0.0174546	0.0419881
ENST00000456397	TM2D2	45.6314	54.7384	46.6429	126.986	118.136	105.092	1.25728	9.33061e-08	7.40493e-07
ENST00000674137	CUL4B	99.2349	82.0358	79.2037	184.815	269.344	164.818	1.25696	2.61218e-05	0.000129583
ENST00000492061	PEF1	14.5457	27.0368	42.9653	46.3927	63.1974	82.786	1.25627	0.0204806	0.0481234
ENST00000316448	CALR	7118.05	8155.5	8172.67	20010	18760.7	16625.3	1.25526	7.14822e-81	5.64732e-78
ENST00000297107	GALNT10	126.588	100.184	101.342	372.008	246.017	183.394	1.25502	5.61417e-06	3.19908e-05
ENST00000373146	ST6GALNAC6	17.2894	14.6783	17.0092	45.2296	40.6044	30.8104	1.25497	0.0153455	0.0376656
ENST00000379158	NUDT2	38.8273	74.7597	69.5205	159.266	150.295	119.596	1.25423	3.35674e-07	2.39052e-06
ENST00000580477	ABHD3	37.4121	35.0143	33.7873	112.686	78.6336	63.3724	1.2542	0.000222435	0.0008957
ENST00000550893	SCAF11	65.4594	53.2069	19.4007	119.529	124.367	90.0308	1.25388	0.0126614	0.0320407
ENST00000458626	C1orf226	29.3899	35.0064	27.4443	101.137	57.0572	59.9631	1.253	0.000975115	0.00337501
ENST00000439980	PIN4	466.574	508.697	861.052	1839.08	1347.51	1153.53	1.25263	1.50748e-09	1.61151e-08
ENST00000312960	SIAH2	105.091	120.836	119.436	327.278	265.605	222.523	1.25047	1.07345e-15	2.50379e-14
ENST00000286918	ANKRD9	48.1726	51.0772	59.2124	139.742	122.596	109.002	1.24874	3.27334e-08	2.83979e-07
ENST00000519855	RPS14	25.0231	48.3214	68.4344	96.8643	144.036	80.5922	1.24863	0.00270811	0.00832592
ENST00000523344	CDK16	26.2248	115.945	44.9544	91.6728	156.649	164.126	1.2484	0.0185842	0.0443094
ENST00000520520	CTNNA1	103.772	62.3292	45.0796	207.344	120.616	187.632	1.24821	0.0027477	0.00843493
ENST00000367816	ATP1B1	39.875	63.3511	87.8414	183.903	122.838	138.101	1.24771	8.46418e-06	4.6375e-05
ENST00000273179	CTDSPL	123.449	191.436	91.1341	387.401	336.836	232.592	1.24613	1.01941e-05	5.49436e-05
ENST00000588354	ZNF585A	125.261	138.617	135.137	380.941	329.915	232.521	1.24527	4.5469e-12	6.96423e-11
ENST00000469872	ARHGAP8	29.6774	58.3251	35.923	122.513	60.8768	104.604	1.24517	0.00141227	0.00470326
ENST00000347067	SIVA1	50.7002	33.1827	31.9561	87.2555	94.3682	94.602	1.2442	0.00137695	0.00459754
ENST00000463190	ITGB1BP1	21.6578	43.9352	63.5426	126.923	77.5923	95.0852	1.24388	0.00151177	0.0049929
ENST00000373714	ZCCHC17	28.8304	39.56	58.7314	138.667	94.4778	68.3777	1.24253	0.000653404	0.00235705
ENST00000219542	METRN	27.7052	34.5219	43.0567	90.9212	85.956	69.5136	1.24182	5.24821e-05	0.000245481
ENST00000432807	BRD3OS	41.93	50.824	43.604	119.278	115.257	86.653	1.24155	1.85448e-06	1.15744e-05
ENST00000305783	RNFT1	22.8337	66.5513	36.7483	136.448	98.9105	60.0785	1.24103	0.00550473	0.0156291
ENST00000548539	VPS29	77.3009	45.2898	116.704	265.47	163.432	143.657	1.24075	0.000926095	0.00322219
ENST00000334944	SF1	226.461	239.377	351.375	762.683	621.713	527.014	1.24024	1.8558e-13	3.36172e-12
ENST00000482664	CAMSAP1	12.3045	49.5862	63.37	110.069	72.0722	99.3297	1.24018	0.0198721	0.0469369
ENST00000453505	TMEM189	555.236	639.27	658.344	1634.29	1344.77	1348.93	1.23948	6.62773e-68	3.95902e-65
ENST00000519472	CLU	707.409	643.927	528.532	2223.03	1361.87	978.302	1.23881	7.82305e-07	5.21061e-06
ENST00000587090	SPINT2	94.182	73.3678	63.986	113.109	230.507	193.386	1.23808	0.00167512	0.00545987
ENST00000409689	KLHL7	29.1501	39.101	55.1495	106.882	99.9543	78.191	1.23783	6.9216e-05	0.000314795
ENST00000636120	PDE4D	117.733	117.827	73.6981	355.616	202.588	188.286	1.23741	4.38838e-05	0.000208975
ENST00000287936	HMGCR	513.56	536.675	491.094	1528.23	1109.99	1011.52	1.23728	1.85344e-20	6.78515e-19
ENST00000649912		723.387	1167.59	465.403	2058.52	1614.01	1817.18	1.23722	5.81033e-06	3.30164e-05
ENST00000527711	TPD52L1	34.7372	35.4842	28.5411	91.2261	88.4238	54.847	1.23715	0.000780605	0.0027595
ENST00000397359	CDH24	36.8663	52.4669	95.1029	181.652	124.497	119.97	1.23661	0.000273824	0.00108043
ENST00000369754	TENT5A	23.0469	36.7779	49.7206	71.1105	63.546	113.436	1.2366	0.00552515	0.0156743
ENST00000372564	SH3GLB2	40.9773	58.9237	40.3276	108.848	108.05	106.662	1.23635	5.94259e-06	3.36586e-05
ENST00000515001	CENPH	173.452	262.826	200.661	557.707	474.875	445.867	1.2362	9.43168e-22	3.96892e-20
ENST00000366595	NID1	287.283	287.774	273.92	793.463	630.798	575.422	1.23588	2.55212e-21	1.02298e-19
ENST00000465753	ANKRD10	78.9957	94.9097	175.899	267.837	235.368	295.957	1.23503	2.09958e-05	0.000106175
ENST00000216968	PROCR	104.636	146.61	130.206	344.145	306.145	239.338	1.23483	2.54821e-15	5.77319e-14
ENST00000558011	AP3S2	53.1224	85.1548	25.1999	124.082	112.117	141.066	1.23467	0.00578284	0.0163034
ENST00000252593	BST2	41.1377	35.8149	26.4252	82.5222	93.7284	66.374	1.23458	0.00146292	0.00484821
ENST00000485336	ELOVL5	208.863	182.102	241.507	689.516	363.763	449.198	1.23365	3.95453e-08	3.37749e-07
ENST00000401073	KIAA1522	65.4949	82.132	38.5492	190.435	128.42	122.197	1.23284	0.000189926	0.000773829
ENST00000602726	PPFIA3	57.038	86.825	108.244	235.691	192.395	154.555	1.23248	3.62361e-08	3.11717e-07
ENST00000340006	CSRP1	4888.83	5582.65	4013.82	15563.9	10451.3	8439.32	1.23144	6.57025e-11	8.58656e-10
ENST00000638153	ATP6AP2	82.5635	91.2776	94.1785	226.087	229.345	168.374	1.23022	9.14202e-11	1.16129e-09
ENST00000461556	CRIP1	823.861	757.993	774.805	2233.17	1845.47	1487.35	1.23004	1.64971e-17	4.61221e-16
ENST00000361308	LMNA	79.0556	134.233	99.2853	306.856	219.951	196.858	1.22948	9.95939e-10	1.09477e-08
ENST00000302517	CXXC5	105.56	163.678	216.413	372.06	384.494	350.096	1.22905	2.73159e-09	2.80618e-08
ENST00000432901	PET117	197.351	267.307	266.901	656.263	544.89	490.665	1.2285	1.45173e-31	1.32665e-29
ENST00000431610	FTO	54.4111	75.8206	26.1528	98.0008	102.766	155.787	1.22796	0.0088689	0.0235912
ENST00000579842	DCXR	100.127	62.5868	73.4873	182.844	164.167	207.957	1.22792	7.35764e-05	0.000333203
ENST00000556654	MRPL52	45.2085	52.6679	41.2506	124.661	78.577	118.598	1.22781	6.71e-05	0.000306137
ENST00000626646	LPCAT1	167.236	202.044	270.14	525.124	367.05	570.774	1.22725	3.00812e-08	2.62271e-07
ENST00000225614	GALK1	18.3018	33.0674	46.2449	123.67	63.165	39.9368	1.22672	0.0203976	0.0479652
ENST00000460721	LDOC1	161.099	165.074	245.54	498.819	465.848	358.956	1.22564	3.96958e-11	5.38908e-10
ENST00000432534	CPVL	27.9084	38.1717	58.0624	177.389	52.7113	64.1597	1.22467	0.0172739	0.0416258
ENST00000398944	EIF3CL	35.4737	60.9721	72.9984	144.127	141.485	100.717	1.22462	1.67213e-05	8.63059e-05
ENST00000525366	TKFC	94.5067	76.7626	58.1789	228.463	195.857	123.701	1.2238	0.000140591	0.000593248
ENST00000357847	AIG1	40.4652	37.4535	32.6309	80.8715	102.154	72.1568	1.22279	0.000482447	0.0017976
ENST00000573349	CIC	55.6025	58.6716	38.064	130.193	112.398	114.129	1.22216	2.36475e-05	0.000118146
ENST00000393526	FAM178B	44.2274	52.5489	55.1178	102.72	140.205	104.189	1.22184	1.89305e-05	9.66697e-05
ENST00000371269	DHCR24	1206.18	1033.59	907.121	3332.97	2262.89	1897.15	1.2205	2.51406e-09	2.60237e-08
ENST00000589283	ILF3	71.6959	107.535	85.1414	269.819	203.4	142.307	1.21983	2.44346e-07	1.78795e-06
ENST00000248958	SDF2L1	1010.32	1182.22	1366.67	2907.26	2955.39	2310.03	1.21951	5.33458e-29	4.08279e-27
ENST00000368468	MAN1A1	71.4428	93.9962	85.4801	236.222	190.834	150.718	1.21949	1.59996e-10	1.97702e-09
ENST00000287263	RAB11FIP1	222.329	267.077	144.601	624.036	536.546	329.291	1.21883	1.35067e-05	7.0894e-05
ENST00000409860	C4orf48	17.1628	47.9684	34.281	89.9952	72.2004	61.8329	1.2187	0.00318487	0.00962734
ENST00000307106	SMIM4	451.91	456.233	670.995	1395.4	1590.34	670.596	1.2174	1.37191e-05	7.19165e-05
ENST00000255476	RFXAP	78.8515	89.6016	74.9042	224.27	201.016	140.847	1.21713	2.24858e-08	2.00401e-07
ENST00000222248	SLC5A5	46.5094	56.2477	56.7782	144.259	129.02	96.0379	1.21676	3.49491e-07	2.48098e-06
ENST00000512810	FRYL	28.7808	44.429	29.2293	111.717	54.7572	69.8854	1.21635	0.00194942	0.00624177
ENST00000647707		19.5829	55.5281	50.98	128.668	46.9606	109.76	1.21553	0.0155679	0.0381349
ENST00000548214	DYNLL1	96.5223	117.733	173.378	266.66	334.977	274.223	1.21498	2.42249e-07	1.7742e-06
ENST00000392594	THYN1	69.994	122.584	66.4765	245.673	210.943	138.924	1.21461	2.60811e-05	0.000129407
ENST00000471161	TMEM139	97.6682	48.4605	61.9656	196.279	133.061	165.901	1.21436	0.00103917	0.00356998
ENST00000395238	IP6K1	64.6863	76.3986	61.4363	211.212	162.679	97.6298	1.21388	3.14979e-05	0.000153822
ENST00000381192	CD99	1475.78	1577.14	1426.3	4048.79	3360.72	2972.22	1.21357	4.96279e-31	4.37207e-29
ENST00000225719	CPD	82.7926	96.4744	72.9778	260.824	188.922	137.93	1.21298	1.0289e-06	6.72506e-06
ENST00000313431	PDE4DIP	65.0993	81.7813	99.4788	244.941	155.643	164.795	1.21247	1.34416e-08	1.23852e-07
ENST00000599840	MPND	40.3359	80.6109	46.6996	168.021	122.84	93.8253	1.21243	0.000133994	0.000569037
ENST00000637937	CTSD	191.315	269.168	213.143	686.573	567.088	305.896	1.21124	7.64928e-07	5.10598e-06
ENST00000619204	PYCR1	79.7102	95.8706	38.502	229.382	131.62	143.559	1.21101	0.00134789	0.00450663
ENST00000529615	CCDC34	201.718	469.025	340.48	885.116	793.809	598.206	1.21096	4.55623e-08	3.83459e-07
ENST00000651735	PPARG	282.901	389.628	269.526	931.236	711.326	537.744	1.20961	4.57742e-11	6.16643e-10
ENST00000460996	NAA10	120.854	140.241	70.0356	314.418	219.688	235.926	1.20959	2.805e-05	0.000138279
ENST00000373449	AK2	421.722	483.387	435.198	1096.67	1039.57	928.684	1.20873	2.64334e-34	2.92933e-32
ENST00000528481	POLD3	38.0658	69.91	31.6915	137.237	101.874	81.8636	1.20821	0.000903625	0.00315117
ENST00000400335	KREMEN1	40.6487	46.2171	43.4394	128.233	91.4543	81.1844	1.20751	1.1734e-05	6.24595e-05
ENST00000349004	NDRG3	222.683	266.744	265.486	669.132	555.129	502.679	1.2072	5.03147e-33	5.09197e-31
ENST00000275036	HMGN3	790.628	877.741	681.868	2101.09	1882.5	1448.53	1.20708	6.48534e-16	1.54057e-14
ENST00000454756	ERVMER34-1	282.904	268.202	266.154	694.892	530.356	653.454	1.20629	8.44446e-14	1.58114e-12
ENST00000320548	GPS1	94.0718	163.665	254.051	469.558	402.595	280.46	1.20617	3.72073e-05	0.000179132
ENST00000268383	CDR2	196.1	252.321	186.151	608.06	461.839	390.482	1.20604	1.97265e-13	3.5673e-12
ENST00000488482	PANK1	21.306	47.9644	38.9535	110.173	69.7594	64.8217	1.20571	0.00142603	0.00474202
ENST00000394883	RCN2	73.7094	109.26	34.8096	97.0413	243.369	148.221	1.20533	0.0180664	0.043277
ENST00000272937	HES6	32.1764	40.1681	39.1744	86.0146	96.421	69.6989	1.20471	8.90618e-05	0.000395792
ENST00000374293	GNG10	1534.9	1677.6	1154.5	4464.34	3510.09	2239.17	1.20456	5.57257e-08	4.61541e-07
ENST00000173229	NTN1	36.6939	53.6323	57.5732	138.94	98.1742	102.353	1.20437	1.67533e-06	1.0545e-05
ENST00000560608	ADAM10	69.5383	104.988	186.154	391.993	257.03	174.024	1.20345	0.000553689	0.00203518
ENST00000484841	ACTB	251.893	243.228	230.272	786.217	515.616	393.991	1.20317	2.3594e-08	2.09363e-07
ENST00000530094	CTNND1	46.338	55.7918	33.4656	99.5861	130.223	78.2101	1.20252	0.000973939	0.00337189
ENST00000232375	PFKFB4	114.657	183.847	222.135	392.769	391.906	379.466	1.20186	1.89359e-10	2.31301e-09
ENST00000496200	IMPDH1	87.4648	79.4469	107.155	247.1	180.589	196.675	1.20179	1.66557e-09	1.77354e-08
ENST00000433628	CNNM2	42.4963	43.8776	65.1467	132.431	96.4556	114.694	1.20158	1.2639e-05	6.68703e-05
ENST00000557858	CYP19A1	52.6928	75.4602	218.997	294.159	323.204	156.276	1.20149	0.0124335	0.0315423
ENST00000260605	DYNC2LI1	35.57	42.1081	25.6226	70.2626	96.609	68.8708	1.20126	0.00245115	0.00763328
ENST00000555290	TTLL5	75.3453	73.2141	66.7683	194.303	140.404	158.524	1.20021	3.25275e-08	2.82293e-07
ENST00000355083	STIMATE	43.8158	49.6644	59.7683	128.491	109.739	111.172	1.19952	2.7686e-07	2.00906e-06
ENST00000599240	ZNF682	74.802	68.4085	111.979	228.128	235.61	120.244	1.19948	0.000140839	0.000594194
ENST00000562118	CDH1	288.75	488.349	598.428	1461.31	1219.05	455.055	1.19924	0.0109599	0.0282487
ENST00000473312	AGAP3	40.0409	67.5273	126.033	197.94	182.304	141.251	1.19881	0.000807872	0.00284603
ENST00000418331	PTPRJ	24.5932	25.5281	26.9845	76.2667	51.2004	52.2569	1.19866	0.00182059	0.00587148
ENST00000428670	ATP2B1	110.168	98.4575	140.935	322.128	271.822	205.571	1.19802	1.1599e-08	1.08094e-07
ENST00000342907	ST3GAL2	33.7997	32.1554	32.0493	100.805	74.3621	52.1966	1.19777	0.00132004	0.00442198
ENST00000216484	SPTLC2	133.371	125.393	101.843	401.183	254.498	188.355	1.1969	1.34899e-05	7.08215e-05
ENST00000411612	GSE1	38.0133	78.0788	66.459	130.228	96.8098	174.423	1.19685	0.000623517	0.0022613
ENST00000314067	IFT43	167.029	200.901	264.997	501.328	496.747	426.8	1.19679	8.91886e-15	1.9077e-13
ENST00000544936	SLC2A3	130.385	223.555	240.791	903.348	292.096	199.868	1.19655	0.00666729	0.0184153
ENST00000569729	ERI2	25.0754	59.8555	61.5936	134.164	100.471	94.0882	1.19633	0.000338158	0.0013076
ENST00000644428	HADHA	46.1244	34.004	35.8689	114.048	70.1805	85.086	1.19623	0.000743202	0.00264023
ENST00000263645	CD81	2017.87	2492.73	2166.57	5658.45	5452.31	4070.54	1.19611	2.54722e-27	1.76226e-25
ENST00000644224	SLC19A3	78.2081	106.038	102.316	249.167	204.054	193.72	1.19584	3.51206e-14	6.83735e-13
ENST00000574128	MED31	70.4381	83.275	66.4763	160.574	191.944	142.034	1.19572	3.82119e-07	2.69154e-06
ENST00000569205	CCPG1	119.228	154.782	109.734	340.746	269.406	263.215	1.19561	1.61167e-12	2.61399e-11
ENST00000418976	SWI5	631.956	842.76	702.018	1991	1583.46	1372.06	1.1939	1.08404e-31	1.01721e-29
ENST00000578734	RAB31	61.9738	53.3857	64.4864	161.553	123.795	122.613	1.19339	3.70811e-07	2.61721e-06
ENST00000463527	KRTCAP2	33.6103	36.5497	19.791	104.293	67.8188	40.9379	1.19328	0.0163582	0.0397135
ENST00000396398	NAGA	64.7345	90.2796	84.5926	200.478	181.525	158.842	1.19321	1.24448e-11	1.81205e-10
ENST00000490107	SMYD3	108.979	159.701	123.991	320.466	301.53	263.177	1.19317	8.63493e-15	1.85182e-13
ENST00000257963	ACVR1B	67.6129	94.2124	78.7591	236.514	176.514	135.243	1.19316	5.22676e-08	4.35255e-07
ENST00000311181	B4GAT1	112.118	103.243	101.843	264.006	257.57	201.16	1.19287	8.05822e-10	8.99106e-09
ENST00000597209	CHMP2A	131.603	148.971	101.503	355.526	270.566	250.293	1.19281	4.49298e-09	4.43521e-08
ENST00000421258	TFRC	227.23	584.377	512.506	1350.71	746.526	853.821	1.1925	9.72122e-06	5.25684e-05
ENST00000554335	SAMD4A	46.5464	43.8352	56.048	130.358	99.7142	103.716	1.19239	2.40642e-06	1.47968e-05
ENST00000608796	SWI5	37.8723	78.74	108.527	185.893	150.911	162.24	1.19206	0.000146652	0.000613651
ENST00000512127	PALLD	158.562	166.853	175.016	510.616	331.063	306.767	1.19162	1.59969e-11	2.28843e-10
ENST00000647439	A4GALT	39.0784	45.7284	28.9646	80.8417	115.036	61.965	1.1915	0.00344777	0.0103391
ENST00000547076	BLOC1S1	24.0493	64.1068	54.891	109.285	135.862	69.7506	1.19062	0.00377838	0.0112452
ENST00000595985	TRAPPC5	918.036	1002.48	1170.51	2579.5	2448.11	1962.25	1.19059	1.90553e-30	1.58736e-28
ENST00000563277	ARPP19	66.4802	62.3892	62.6757	127.698	135.208	165.551	1.19036	1.51359e-05	7.87367e-05
ENST00000461367	ACTN2	27.2937	48.2644	40.3322	86.6492	88.0371	81.4089	1.19032	9.63251e-05	0.000424222
ENST00000357164	GM2A	2516.7	2706.3	2701.68	7166.5	6033.1	4873.33	1.19016	1.05758e-30	9.12016e-29
ENST00000438059	GART	25.0557	38.4281	33.6013	110.857	35.1993	75.1616	1.18997	0.0158745	0.0387735
ENST00000454214	NDUFB3	150.379	198.959	156.074	464.549	313.02	365.219	1.18933	2.0621e-13	3.71892e-12
ENST00000435235	SEPTIN7	37.8624	49.0381	73.8061	117.621	135.525	103.785	1.18855	7.4745e-05	0.000337932
ENST00000575963	OXLD1	58.3263	53.259	87.7897	189.179	140.237	122.583	1.18806	7.13541e-06	3.97438e-05
ENST00000412051	C7orf50	53.363	38.1178	28.3396	136.793	80.4222	63.6302	1.18778	0.00761049	0.0206195
ENST00000303698	NFU1	41.6522	56.2473	77.3818	188.829	127.2	82.2212	1.18751	0.000419027	0.00158321
ENST00000562025	PMM2	35.5128	30.2457	78.2286	158.115	61.232	107.765	1.18619	0.0144627	0.0358761
ENST00000482739	RNF187	85.2334	86.6642	89.4113	257.963	172.023	165.068	1.18612	5.3372e-09	5.21602e-08
ENST00000645627	RNF187	85.2334	86.6642	89.4113	257.963	172.023	165.068	1.18612	5.3372e-09	5.21602e-08
ENST00000488064	LAMA1	61.909	41.7221	100.877	163.078	208.662	91.9073	1.18596	0.00496394	0.0142807
ENST00000526870	NUP160	85.3521	133.203	90.1334	262.456	257.045	173.074	1.18547	1.42511e-07	1.09138e-06
ENST00000533412	RNF141	22.7065	81.4172	88.0324	168.878	146.591	104.165	1.18532	0.00494586	0.0142388
ENST00000415806	TNFAIP8	174.353	267.996	163.216	511.329	465.147	382.735	1.18514	4.08955e-10	4.77849e-09
ENST00000396668	TMEM106B	55.2891	58.8205	46.7362	133.071	127.012	103.805	1.1848	2.04434e-06	1.26786e-05
ENST00000525981	RPL27A	74.0062	51.7438	117.061	193.035	263.179	94.3293	1.1836	0.00671556	0.0185236
ENST00000579618	SNRPD1	130.1	166.961	268.002	343.316	600.251	297.395	1.18308	0.000383512	0.0014653
ENST00000422314	TBL1X	81.0392	98.0403	71.5405	185.943	242.89	135.056	1.18231	3.0072e-05	0.000147446
ENST00000358409	TEAD4	102.061	196.867	138.427	407.507	319.484	250.447	1.18208	3.75848e-08	3.22413e-07
ENST00000582392	C18orf32	74.1549	30.4819	106.971	260.938	107.2	124.79	1.1815	0.0180144	0.0431608
ENST00000644963	SMARCA4	52.2257	52.199	18.1282	111.602	104.139	65.9207	1.18137	0.0190889	0.0453361
ENST00000487419	TMEM139	38.3292	58.4098	80.1752	149.246	139.496	103.415	1.18084	3.30066e-05	0.000160549
ENST00000481647	JPT1	1968.06	2449.11	2258	5555.05	5361.94	4069.18	1.18083	4.38647e-33	4.51382e-31
ENST00000417312	BNIP2	81.9478	190.629	207.772	380.161	423.565	249.124	1.18056	8.8178e-05	0.000392792
ENST00000520008	POLB	26.8172	37.8709	69.8957	135.245	95.5442	70.6865	1.18052	0.00343988	0.0103217
ENST00000555224	PAPOLA	721.607	1181.84	1005.37	1632.25	2497.36	2201.36	1.18023	3.23819e-08	2.81229e-07
ENST00000397238	AGAP3	75.9537	87.1252	97.261	223.844	180.084	178.767	1.17999	2.96847e-12	4.66329e-11
ENST00000310301	VPS41	48.69	44.0154	46.2835	117.705	102.645	92.8859	1.17963	7.70963e-06	4.25934e-05
ENST00000603053	ERVW-1	50.7076	66.6505	58.8705	129.575	119.163	143.865	1.1795	9.16714e-07	6.0369e-06
ENST00000266517	ETNK1	47.9472	46.8361	58.2116	147.113	98.9948	100.265	1.17894	5.28992e-06	3.03266e-05
ENST00000399833	AGPAT1	109.718	90.6976	109.908	295.305	224.776	187.978	1.17795	2.81365e-08	2.46456e-07
ENST00000446463	AGPAT1	109.718	90.6976	109.908	295.305	224.776	187.978	1.17795	2.81365e-08	2.46456e-07
ENST00000452427	AGPAT1	109.718	90.6976	109.908	295.305	224.776	187.978	1.17795	2.81365e-08	2.46456e-07
ENST00000446015	AP1S3	21.5602	37.9329	41.7293	110.196	37.5919	79.6877	1.17776	0.0154065	0.037785
ENST00000673724	HOMEZ	15.9913	46.8429	62.3924	100.223	87.4586	84.0791	1.17759	0.00855201	0.022848
ENST00000651211		128.715	117.905	64.635	314.72	245.903	161.711	1.17755	0.000625357	0.00226663
ENST00000611618	TRIM52	46.0318	49.1915	47.3409	135.856	112.118	74.0268	1.17753	6.58375e-05	0.000300938
ENST00000271836	ADAM15	330.244	498.509	473.46	1114.79	895.269	886.631	1.17714	1.21303e-33	1.29167e-31
ENST00000422748	CALD1	76.0498	57.8223	37.8443	198.577	121.329	83.547	1.17675	0.00493999	0.0142235
ENST00000369626	SLC16A1	1050.21	1218.4	1008.83	2946.38	2453.41	2002.91	1.17668	8.88493e-23	4.09024e-21
ENST00000630362	SLC16A1	1050.21	1218.4	1008.83	2946.38	2453.41	2002.91	1.17668	8.88493e-23	4.09024e-21
ENST00000344099	ZNF14	36.3796	36.4078	41.5129	99.7439	74.7025	80.8775	1.17635	5.65582e-05	0.000262392
ENST00000559706	GTF2A2	147.414	120.444	131.212	349.607	279.423	272.87	1.17563	5.89601e-10	6.73503e-09
ENST00000477889	SELENOT	61.3982	127.688	103.089	281.901	201.484	166.016	1.17561	1.99008e-06	1.23672e-05
ENST00000532681	PEX16	25.7989	59.1678	30.1765	108.719	90.1517	57.1118	1.17541	0.00500926	0.0143959
ENST00000381340	ITPR2	36.9424	42.0281	33.0313	112.898	72.6389	68.0333	1.175	0.000356726	0.00137109
ENST00000341119	SLC25A40	47.5794	65.9192	55.7908	164.931	117.529	98.8344	1.1744	1.76171e-06	1.10348e-05
ENST00000336431	GGT7	176.054	211.646	291.883	540.928	494.823	470.406	1.17374	7.40805e-14	1.39669e-12
ENST00000356151	PXK	40.1378	59.1142	65.9077	130.703	126.956	107.097	1.17326	8.82748e-07	5.82105e-06
ENST00000328111	DNMT3B	1620.19	2011.91	1757.23	4695.67	3681.75	3679.95	1.17308	4.18704e-55	1.40472e-52
ENST00000496186	CNNM4	134.987	187.692	216.261	476.312	292.303	426.145	1.17247	8.92736e-09	8.4777e-08
ENST00000401478	DPYSL5	35.2759	29.776	38.3927	101.09	55.3376	76.8454	1.17229	0.00167374	0.00545608
ENST00000528610	EEF1D	200.306	265.323	322.117	633.484	573.706	533.599	1.17193	1.7552e-19	5.77001e-18
ENST00000632675	EEF1D	200.306	265.323	322.117	633.484	573.706	533.599	1.17193	1.7552e-19	5.77001e-18
ENST00000507364	SNX24	209.271	201.331	171.342	493.671	509.447	312.132	1.17175	1.73073e-07	1.30502e-06
ENST00000455893	CPVL	37.2242	50.1052	79.2835	126.998	109.464	127.737	1.17154	0.000121529	0.000520528
ENST00000433985	IFT27	101.8	114.911	97.5459	288.037	249.661	170.946	1.1703	2.33307e-08	2.07477e-07
ENST00000585428	SDF2	38.3765	21.1074	55.8879	101.584	76.8218	79.7264	1.17029	0.0071926	0.0196425
ENST00000638077	ACY1	31.8222	167.138	115.273	248.419	229.92	192.304	1.16998	0.00728545	0.0198474
ENST00000302345	CANT1	137.764	155.562	143.878	345.563	340.192	288.854	1.16993	3.35757e-16	8.23126e-15
ENST00000538622	FKBP4	38.9191	36.3363	85.8419	192.907	65.3338	106.436	1.16978	0.015338	0.0376547
ENST00000338244	SLC23A2	333.552	457.041	403.12	1064.53	834.969	757.829	1.1682	6.53319e-32	6.22585e-30
ENST00000622257	SELENOH	34.0111	51.1109	28.1153	92.4575	89.2812	70.3299	1.16777	0.000812012	0.00285938
ENST00000350690	SLC25A10	82.0203	88.3496	93.1348	231.921	207.044	148.914	1.16673	4.9187e-09	4.82628e-08
ENST00000513634	ATG10	94.4462	145.53	84.2972	267.428	240.547	210.427	1.16657	1.32071e-07	1.01747e-06
ENST00000358923	PDE4D	60.0492	52.9358	43.4196	141.066	120.37	92.0535	1.16656	8.27486e-05	0.000370654
ENST00000217456	APMAP	372.013	451.385	445.021	1049.45	968.447	799.321	1.16656	7.02847e-36	8.56389e-34
ENST00000483560	SNX12	39.3463	89.6262	61.5121	89.6424	165.152	151.04	1.16585	0.00315634	0.00955523
ENST00000519956	PEX2	58.0051	127.289	64.4751	196.234	202.161	147.348	1.16585	0.000118633	0.00050937
ENST00000426086	VEGFB	97.3541	61.6836	70.7775	223.43	167.83	135.771	1.16547	0.000112713	0.000487395
ENST00000265333	VDAC1	206.648	150.594	99.4468	324.248	481.41	236.368	1.16478	0.00234312	0.00733827
ENST00000391975	HDLBP	78.7626	74.8698	78.9396	199.396	164.475	156.722	1.16466	1.31508e-09	1.41697e-08
ENST00000504131	CLCN3	56.7962	80.4889	65.495	173.604	150.194	124.396	1.16447	1.70343e-08	1.54514e-07
ENST00000511186	HSD17B4	25.8223	40.3319	40.7385	48.3539	71.3982	109.152	1.16438	0.0161371	0.0392973
ENST00000452853	PFN2	136.618	169.553	110.593	368.668	332.52	234.239	1.16417	1.42857e-07	1.09369e-06
ENST00000343028	TM7SF3	294.961	312.431	311.568	720.312	660.798	656.928	1.16415	1.00644e-25	6.10118e-24
ENST00000393611	RAB24	106.139	150.489	171.781	273.163	358.945	297.974	1.16367	6.00315e-08	4.93035e-07
ENST00000646105	CTSB	19.9727	28.2814	28.0779	56.5048	63.2289	47.3881	1.16333	0.00355596	0.0106258
ENST00000646239	CTSB	19.9727	28.2814	28.0779	56.5048	63.2289	47.3881	1.16333	0.00355596	0.0106258
ENST00000216799	EMC9	18.1311	73.4165	56.9317	130.195	112.43	77.4645	1.16304	0.010502	0.0272549
ENST00000646772	EMC9	18.1311	73.4165	56.9317	130.195	112.43	77.4645	1.16304	0.010502	0.0272549
ENST00000397517	STK24	42.602	71.6173	52.3216	132.8	119.362	115.168	1.16285	1.35973e-06	8.69483e-06
ENST00000296504	SAP30	197.605	275.374	315.825	710.457	557.787	476.968	1.16273	2.40156e-16	5.99557e-15
ENST00000642843	FOXO6	125.388	184.101	212.243	389.975	307.57	436.268	1.16264	2.77778e-08	2.43662e-07
ENST00000643531	FOXO6	125.388	184.101	212.243	389.975	307.57	436.268	1.16264	2.77778e-08	2.43662e-07
ENST00000356521	CBWD1	120.522	147.906	101.901	338.658	210.067	279.486	1.16218	2.41325e-07	1.76902e-06
ENST00000306193	CBR4	34.018	31.3245	25.9331	84.7951	78.0399	42.919	1.16217	0.00704699	0.0193073
ENST00000432031	PRKRA	63.3792	54.8598	39.6923	151.86	117.983	88.8681	1.16195	0.000402524	0.00152935
ENST00000475302	ITGA6	79.0179	91.8727	57.5229	169.329	167.906	170.06	1.16165	4.12085e-06	2.41502e-05
ENST00000368797	UROS	157.447	158.356	169.365	368.58	385.783	316.934	1.16154	6.78714e-14	1.28656e-12
ENST00000569187	CMC2	488.692	656.974	551.965	1581.16	1239.99	958.776	1.16017	5.58025e-18	1.63281e-16
ENST00000506979	PLXND1	164.375	264.208	279.663	509.345	447.994	575.976	1.16002	1.07981e-09	1.17745e-08
ENST00000465293	JUP	28.4508	65.617	46.3745	124.232	100.6	81.419	1.15972	0.000418931	0.0015831
ENST00000476627	TMUB1	31.3233	31.9575	64.4605	129.16	94.9978	59.4029	1.15952	0.00600907	0.0168462
ENST00000360694	PPARD	251.063	357.381	384.757	794.288	684.272	698.127	1.15924	9.16771e-26	5.59916e-24
ENST00000553461	PAPOLA	94.679	249.555	205.412	296.316	444.845	418.988	1.15885	0.000282901	0.00111302
ENST00000297488	MTUS1	40.0064	64.0824	39.5506	127.81	70.1902	119.273	1.15859	0.00103256	0.00354957
ENST00000651891	MTHFD1	113.728	99.1749	165.001	333.312	317.01	192.018	1.1577	1.30599e-05	6.88439e-05
ENST00000519882	ZNF706	109.619	186.207	149.343	407.053	251.834	318.738	1.15751	4.0198e-09	4.01014e-08
ENST00000474505	EIF2A	61.111	82.8453	113.546	239.161	190.069	140.052	1.1573	3.08402e-06	1.85488e-05
ENST00000528499	APLP2	3064.68	3492.01	3655.16	8784.06	7317.12	6524.37	1.15706	4.888e-66	2.784e-63
ENST00000533196	SMPD1	47.2335	32.2399	51.987	81.1302	123.957	84.3825	1.15656	0.00315469	0.00955261
ENST00000381077	PUDP	129.843	214.157	202.441	474.891	394.942	328.347	1.15656	4.91678e-14	9.45187e-13
ENST00000627474	UGP2	319.436	505.573	744.959	1448.86	767.419	1201.04	1.15649	1.37389e-05	7.20052e-05
ENST00000426073	ARHGEF7	67.5802	110.395	125.424	238.464	215.191	206.917	1.15633	1.39059e-09	1.49569e-08
ENST00000610921	MBOAT7	46.0953	56.9609	61.9688	136.596	113.267	113.038	1.15609	1.50673e-07	1.1485e-06
ENST00000622772	MBOAT7	46.0953	56.9609	61.9688	136.596	113.267	113.038	1.15609	1.50673e-07	1.1485e-06
ENST00000534548	NCAPD3	49.2412	46.0807	58.2391	114.813	116.461	106.245	1.15583	5.17732e-06	2.97229e-05
ENST00000372559	SH3GLB2	163.321	127.778	208.204	472.041	317.871	326.489	1.15546	2.09798e-07	1.55514e-06
ENST00000216452	PIGH	146.698	188.412	171.2	422.936	371.709	319.601	1.15545	1.60464e-20	5.91855e-19
ENST00000559465	CD276	95.6731	217.104	97.8555	288.502	378.356	220.578	1.15517	0.000588923	0.00215113
ENST00000265689	CHKA	179.269	172.479	166.993	489.878	388.918	282.626	1.15495	3.11445e-09	3.17156e-08
ENST00000471251	MRPS16	119.666	129.127	74.3798	250.684	267.275	200.706	1.15469	2.79036e-05	0.000137641
ENST00000320033	ARL4D	135.429	179.995	143.679	395.983	354.666	263.005	1.15466	3.81654e-12	5.8935e-11
ENST00000645164	GPSM2	83.5226	95.9609	68.0584	156.377	239.964	148.342	1.15386	0.000149617	0.000624663
ENST00000290216	SCRN2	87.7112	141.802	122.055	285.915	283.739	200.027	1.15374	1.72406e-09	1.83343e-08
ENST00000533957	CLNS1A	29.354	37.5406	35.5577	112.434	58.5916	59.4723	1.15365	0.00196439	0.00628067
ENST00000360409	NRP2	48.3237	38.0214	28.2974	100.654	83.7532	71.6086	1.15353	0.00219973	0.0069362
ENST00000368405	SLC50A1	64.1752	49.5561	55.6945	138.309	119.192	120.72	1.15351	9.15067e-06	4.98685e-05
ENST00000490276	SLC50A1	30.68	43.0283	83.7054	81.2099	99.4324	153.366	1.15288	0.0135673	0.0339719
ENST00000464488	B3GNT10	76.1404	86.1351	90.8284	229.071	185.562	145.365	1.15272	2.98275e-09	3.05013e-08
ENST00000382120	SOD3	56.5408	44.2546	27.9303	117.554	104.598	69.6683	1.15178	0.00561177	0.0158814
ENST00000622871	MARK4	43.8595	55.1817	28.8182	102.653	120.224	61.1432	1.15139	0.00524046	0.0149725
ENST00000228740	LTA4H	514.526	632.175	640.145	1514.46	1273.09	1141.91	1.1513	1.37383e-55	4.80665e-53
ENST00000437413	SMG1P3	101.853	67.4623	148.024	254.469	167.453	277.086	1.15124	0.000828332	0.00291182
ENST00000356436	TBC1D7	88.1558	63.9864	38.3956	195.817	178.443	64.6329	1.14994	0.0209396	0.0490232
ENST00000356436	TBC1D7	88.1558	63.9864	38.3956	195.817	178.443	64.6329	1.14994	0.0209396	0.0490232
ENST00000370839	MBNL3	37.6097	71.754	40.9864	144.408	108.026	79.6293	1.1497	0.00052769	0.00194927
ENST00000350887	SNRNP35	256.128	344.106	255.531	691.971	684.506	502.814	1.14955	2.40055e-13	4.29765e-12
ENST00000518738	ATP6V1C1	121.008	153.816	125.074	339.246	295.619	244.56	1.1495	7.13869e-14	1.34799e-12
ENST00000361236	TMEM123	45.3183	86.8763	64.8089	175.64	136.576	117.095	1.14937	3.47495e-06	2.06967e-05
ENST00000614982	CLIC1	55.9295	60.4413	22.8249	81.9334	128.364	96.1097	1.14896	0.0161582	0.0393215
ENST00000616760	CLIC1	55.9295	60.4413	22.8249	81.9334	128.364	96.1097	1.14896	0.0161582	0.0393215
ENST00000618288	CLIC1	55.9295	60.4413	22.8249	81.9334	128.364	96.1097	1.14896	0.0161582	0.0393215
ENST00000619727	CLIC1	55.9295	60.4413	22.8249	81.9334	128.364	96.1097	1.14896	0.0161582	0.0393215
ENST00000621055	CLIC1	55.9295	60.4413	22.8249	81.9334	128.364	96.1097	1.14896	0.0161582	0.0393215
ENST00000622613	CLIC1	55.9295	60.4413	22.8249	81.9334	128.364	96.1097	1.14896	0.0161582	0.0393215
ENST00000264896	SCARB2	135.598	213.619	149.51	431.519	372.566	291.183	1.14864	9.44077e-11	1.198e-09
ENST00000219343	SLC7A6	283.446	279.059	291.003	634.177	601.542	634.839	1.14853	1.7921e-16	4.55293e-15
ENST00000216133	CBX7	43.9523	55.0584	57.1017	131.815	109.214	100.652	1.14846	4.54765e-07	3.16141e-06
ENST00000546350	PLCD3	58.3239	88.2719	43.172	129.928	148.858	132.176	1.14826	0.000283892	0.00111656
ENST00000326391	POLR2J4	53.0648	49.3941	61.8981	146.64	119.742	95.5732	1.14811	5.75586e-06	3.27246e-05
ENST00000615234	POLR2E	156.554	163.705	141.599	452.369	333.296	249.229	1.14736	2.47176e-08	2.18541e-07
ENST00000461444	STXBP4	43.8262	99.2722	59.6942	178.508	127.407	134.023	1.14665	6.06092e-05	0.000279071
ENST00000359396	TRPV6	72.3049	85.7928	90.1467	237.432	177.318	133.632	1.14661	1.0208e-07	8.04651e-07
ENST00000601048	SELENOW	881.176	1124.34	918.808	2582.07	2113.54	1746.53	1.14637	2.78791e-25	1.62569e-23
ENST00000381448	SMG1P4	40.201	79.6905	53.5367	170.106	150.152	61.7815	1.14607	0.00493828	0.0142203
ENST00000313367	OSBPL3	112.12	120.336	107.498	301.554	222.103	223.834	1.14584	1.07648e-11	1.57774e-10
ENST00000253055	MAP3K10	20.0038	33.0789	30.9537	73.0157	58.5092	50.9586	1.14579	0.00208031	0.00660472
ENST00000361311	CLSTN1	117.577	171.237	158.384	374.526	276.157	323.276	1.14562	2.00938e-14	4.07382e-13
ENST00000478218		56.391	46.8688	32.6416	133.282	77.7737	95.0287	1.14545	0.00192906	0.0061908
ENST00000296849	NKD2	97.7274	168.757	186.007	345.589	331.669	297.75	1.14535	4.86708e-10	5.62528e-09
ENST00000429722	ALKBH2	77.8117	110.63	104.949	240.34	186.642	212.846	1.14516	1.4342e-11	2.06497e-10
ENST00000613503	SPPL2B	14.1173	21.7664	36.715	57.6133	50.5172	48.0381	1.14494	0.0188126	0.0447625
ENST00000225777	SYNGR2	85.7751	89.0917	97.7198	244.369	204.46	153.935	1.14425	5.83085e-09	5.66905e-08
ENST00000617318		67.6784	36.8074	131.778	167.847	179.335	167.959	1.14373	0.0077565	0.0209627
ENST00000617382	TAF15	718.676	804.919	527.721	1553.69	1575.29	1384.43	1.14344	6.7329e-10	7.61642e-09
ENST00000435891	CLSTN1	136.342	143.525	201.985	420.874	358.366	277.794	1.1432	4.70174e-10	5.44704e-09
ENST00000311381	MTRES1	46.3411	91.3968	69.8252	179.231	154.68	115.051	1.14317	7.46764e-06	4.13566e-05
ENST00000238936	MFSD13A	104.586	177.126	164.014	333.533	335.022	293.387	1.14296	2.29715e-12	3.65322e-11
ENST00000440632	TMEM120A	96.4474	161.84	118.039	332.971	271.423	215.839	1.1426	2.71356e-09	2.78883e-08
ENST00000429987	AGFG2	49.435	29.9978	47.5907	95.0258	111.912	73.7562	1.14147	0.0026214	0.00808676
ENST00000521569	SPARC	469.735	709.366	649.205	1467.15	1188.97	1299.63	1.14141	5.65472e-30	4.55558e-28
ENST00000328257	PPME1	521.546	578.736	607.86	1557.8	1228.64	978.622	1.14133	8.24112e-21	3.10991e-19
ENST00000342677	FUT8	232.235	290.724	233.774	610.893	587.037	456.387	1.14058	2.69284e-16	6.68191e-15
ENST00000313115	ATOX1	4512.22	5518.79	4990.19	12980.7	10852.3	9107.59	1.1405	3.5366e-42	6.36873e-40
ENST00000258145	GNS	354.479	404.133	390.528	1045.79	726.968	752.123	1.14044	5.31996e-23	2.5056e-21
ENST00000441931	AGBL5	70.6582	41.6178	96.2686	164.778	163.625	131.16	1.14042	0.000781558	0.00276207
ENST00000569256	JPT2	40.0688	62.3678	35.9057	99.1655	95.1207	103.692	1.13985	0.000271188	0.00107055
ENST00000463892	ARHGAP21	54.536	48.7759	55.9342	191.772	83.4175	85.5219	1.13979	0.00208108	0.006605
ENST00000374279	UGCG	73.9242	70.1692	67.2919	206.021	149.465	114.423	1.13955	7.63019e-06	4.22021e-05
ENST00000649826	PALLD	116.803	67.1932	99.948	301.167	160.331	182.398	1.13921	0.000539366	0.00198929
ENST00000513523	ANXA5	67.7688	154.839	147.519	317.166	249.416	228.525	1.13893	2.58066e-06	1.58007e-05
ENST00000319933	MACIR	51.7097	60.2872	42.9083	138.785	122.834	80.1101	1.13893	0.000159364	0.000660515
ENST00000400929	UBE2J2	54.451	71.6825	87.8222	201.563	159.126	107.041	1.13848	1.39249e-05	7.28862e-05
ENST00000617411	SINHCAF	152.555	111.863	183.831	411.708	278.082	303.463	1.13798	1.24081e-06	7.98864e-06
ENST00000274150	NKD2	17.1973	25.5701	18.7254	55.6977	35.3261	43.9521	1.13787	0.0159281	0.038887
ENST00000610777	NKD2	17.1973	25.5701	18.7254	55.6977	35.3261	43.9521	1.13787	0.0159281	0.038887
ENST00000257013	RTL8C	573.943	556.657	636.256	1586.17	1267.91	1041.49	1.13749	4.73902e-18	1.40173e-16
ENST00000381661	ATP6V1C2	223.835	300.552	252.094	559.398	535.173	581.75	1.13715	1.37258e-16	3.50895e-15
ENST00000559474		58.9043	232.06	237.257	334.349	387.322	370.019	1.13658	0.00387803	0.0115057
ENST00000427431	WWC2	49.365	81.5849	53.2066	142.803	163.253	92.0019	1.13605	0.000256417	0.00101765
ENST00000490632	BUB1	39.1988	63.6222	37.3704	126.058	118.687	60.5242	1.13604	0.00288413	0.00880409
ENST00000379454	ASPH	109.638	99.8137	94.2104	260.737	216.708	190.693	1.13566	6.53663e-09	6.31514e-08
ENST00000350021	NDUFB6	88.112	159.875	129.985	297.395	317.909	197.814	1.13545	8.53726e-07	5.6525e-06
ENST00000313806	RCAN1	54.7	67.1053	60.4443	148.098	112.906	133.696	1.13469	3.00742e-07	2.16823e-06
ENST00000503588	PGRMC2	133.067	329.995	225.576	495.697	517.65	443.484	1.13459	2.79128e-06	1.69463e-05
ENST00000641036	MYC	160.947	287.778	174.689	556.295	456.998	341.475	1.13458	1.64093e-07	1.24381e-06
ENST00000522968	UBXN8	18.2164	20.3385	22.0732	54.488	35.6235	40.565	1.1343	0.0137082	0.034265
ENST00000401419	MPST	214.595	199.015	276.472	516.34	480.646	499.328	1.13404	4.73237e-12	7.23926e-11
ENST00000452421	TMEM59	195.162	292.738	275.35	673.579	497.731	482.214	1.13402	9.57467e-20	3.23886e-18
ENST00000374586	TMEM245	566.284	723.771	587.16	1647.6	1367.78	1085.47	1.13367	4.5951e-20	1.61461e-18
ENST00000441876	FAM118A	281.328	354.894	285.753	792.202	652.846	565.334	1.13354	9.13258e-21	3.43046e-19
ENST00000471841	MFN1	86.34	90.6683	84.5326	235.929	186.705	151.426	1.13225	1.00052e-08	9.38837e-08
ENST00000409170	RPL36A-HNRNPH2	489.215	724.183	1131.85	1820.52	1552.98	1612.9	1.13191	1.37163e-07	1.05372e-06
ENST00000260118	GGH	330.509	392.582	371.426	870.46	841.674	663.231	1.1313	3.33422e-24	1.78294e-22
ENST00000575197	MED31	39.1343	52.9404	41.1924	119.076	86.775	83.4204	1.12934	3.5008e-05	0.000169409
ENST00000175091	LAPTM4A	1808.63	1959.3	1798.76	4958.22	4056.73	3186.14	1.12832	5.35479e-20	1.87349e-18
ENST00000496112	YKT6	34.5993	38.2363	50.2062	133.512	96.5266	41.1374	1.12786	0.0136124	0.0340727
ENST00000606261	NFE2L3	319.188	446.851	332.237	895.474	832.583	644.602	1.12703	1.35454e-15	3.12962e-14
ENST00000487078	AGBL5	63.4509	62.5939	84.1637	191.809	154.08	111.73	1.1269	4.48569e-06	2.607e-05
ENST00000571578	MMD	72.8686	50.6337	60.2747	168.499	128.788	109.864	1.12676	9.0665e-05	0.00040226
ENST00000379370	AGRN	1230.97	1376.03	1529.66	3492.4	2959.16	2522.84	1.12673	1.17738e-39	1.81354e-37
ENST00000468768	CCNYL1	21.3713	53.356	78.0423	105.879	87.5462	122.264	1.12663	0.0107271	0.027745
ENST00000442191	MBNL3	539.847	838.508	621.045	1759.34	1438.23	1125.01	1.1258	6.78379e-15	1.47682e-13
ENST00000332556	LAMP1	1816.59	2293.33	2047.47	5007.47	4241.36	4045.49	1.12575	3.03075e-83	2.85485e-80
ENST00000310850	DTD2	63.059	69.0562	50.0138	149.336	137.988	108.84	1.12545	8.56834e-06	4.69037e-05
ENST00000525124	DEPDC1	103.201	87.445	99.1579	229.838	213.607	184.955	1.12543	1.35973e-08	1.25099e-07
ENST00000486604	CUL4B	33.2743	58.69	28.2259	97.297	92.9965	67.5094	1.1249	0.00304161	0.0092399
ENST00000614502	PDLIM2	60.6992	101.542	106.282	177.548	205.71	185.108	1.12472	5.83074e-07	3.9722e-06
ENST00000618183	HNRNPA2B1	76.8698	120.623	47.2115	181.25	187.15	159.4	1.12467	0.000971759	0.00336482
ENST00000426585	TPTEP1	155.697	188.561	222.048	474.874	364.506	381.308	1.12387	6.609e-18	1.92006e-16
ENST00000535656	MLEC	66.9066	27.1392	37.7777	134.028	81.2053	85.4609	1.12353	0.0183961	0.0439292
ENST00000620514	HMGN3	62.4488	83.555	128.696	248.67	184.905	156.774	1.12349	1.45058e-05	7.56522e-05
ENST00000522527	PEX2	52.4679	83.0776	59.346	133.801	140.662	138.026	1.1234	3.33237e-06	1.99056e-05
ENST00000264748	FGFRL1	30.0709	42.3243	30.8865	96.7956	75.8751	51.0192	1.12298	0.00217456	0.00686923
ENST00000529052	LARGE2	64.4924	193.577	142.826	306.25	313.296	220.966	1.12284	0.00032913	0.00127543
ENST00000469097	HM13	214.151	235.739	209.244	545.694	467.18	414.274	1.12267	4.51077e-19	1.44221e-17
ENST00000380379	BPHL	94.5124	97.9819	63.286	226.48	181.21	154.071	1.12263	1.50766e-05	7.84449e-05
ENST00000361478	PJA1	61.3453	76.3099	82.763	174.689	169.685	128.402	1.1225	4.08334e-08	3.4724e-07
ENST00000265174	PAPSS1	342.288	381.115	367.939	910.646	758.147	690.307	1.12223	1.16172e-31	1.07365e-29
ENST00000464597	ZC3H13	32.004	32.0047	37.395	110.193	70.2664	43.2922	1.12175	0.00822786	0.022071
ENST00000404621	NCOR2	43.3432	55.9093	42.7098	105.826	84.7844	113.273	1.12155	9.81864e-05	0.000431411
ENST00000483996	SUN1	52.0736	30.0433	71.0166	149.719	102.924	83.97	1.12154	0.00470159	0.01363
ENST00000415708	FYTTD1	40.1521	63.3446	46.7362	120.818	73.7114	124.653	1.12109	0.000615186	0.00223373
ENST00000430297	RETREG2	42.9206	53.1386	41.8838	114.044	104.218	80.0061	1.12066	3.60253e-05	0.000173954
ENST00000467797	PTRHD1	70.3999	284.895	201.577	235	497.785	388.813	1.11937	0.0116562	0.0298269
ENST00000368431	FLAD1	44.8386	64.6473	56.6282	145.405	113.439	101.068	1.11923	1.11918e-06	7.27246e-06
ENST00000571816	RNF167	77.8731	117.667	103.13	255.659	227.027	158.913	1.11855	2.71643e-08	2.38709e-07
ENST00000396064	GTF2A2	2469.04	2414.91	2330.04	6790.42	5056.66	3981.07	1.11815	2.96477e-13	5.254e-12
ENST00000370913	ELOVL5	201.925	293.811	266.929	576.984	570.224	479.615	1.118	1.06521e-20	3.97682e-19
ENST00000519522	RPL26L1	181.062	236.501	129.528	522.826	307.689	363.363	1.11766	1.17768e-05	6.26466e-05
ENST00000392121	MPZL1	2041.87	2542.16	2409.48	6332.86	4849.08	3952.35	1.11759	1.28202e-25	7.7145e-24
ENST00000359683	NIF3L1	36.9298	99.4698	82.8458	154.755	164.45	137.769	1.11748	0.000285416	0.00112219
ENST00000229725	NEU1	88.8631	112.345	102.575	269.853	217.378	168.942	1.11733	7.85869e-10	8.78846e-09
ENST00000422978	NEU1	88.8631	112.345	102.575	269.853	217.378	168.942	1.11733	7.85869e-10	8.78846e-09
ENST00000423382	NEU1	88.8631	112.345	102.575	269.853	217.378	168.942	1.11733	7.85869e-10	8.78846e-09
ENST00000434496	NEU1	88.8631	112.345	102.575	269.853	217.378	168.942	1.11733	7.85869e-10	8.78846e-09
ENST00000437432	NEU1	88.8631	112.345	102.575	269.853	217.378	168.942	1.11733	7.85869e-10	8.78846e-09
ENST00000399640	ST3GAL1	33.5965	26.4531	28.6863	75.7971	57.6655	60.0493	1.11699	0.00353102	0.0105641
ENST00000488477	KCNE4	40.9864	48.13	50.4707	105.962	92.3923	99.0708	1.11573	1.0188e-05	5.4935e-05
ENST00000485281	ATE1	132.496	78.796	149.094	373.276	104.047	316.102	1.1156	0.0146071	0.0362015
ENST00000311832	COMMD1	286.468	369.058	289.533	635.695	709.676	663.132	1.11553	4.00115e-13	6.99445e-12
ENST00000361906	TMEM184B	341.217	420.613	467.362	1011.11	825.301	794.94	1.1154	5.3273e-36	6.58943e-34
ENST00000381554	CRYZL1	113.349	184.038	165.73	391.294	322.271	275.149	1.11514	4.13566e-13	7.21413e-12
ENST00000294981	MAPKAPK2	24.7638	36.6046	46.4278	101.852	56.1741	72.9452	1.11456	0.0026178	0.00807665
ENST00000380708	GET1	39.815	69.3819	56.4216	139.903	117.17	95.0771	1.11449	9.31313e-06	5.06075e-05
ENST00000503410	DLX4	48.6701	58.8136	34.4233	88.5876	95.688	116.786	1.11395	0.00191445	0.00614828
ENST00000338148	MRPL30	151.862	152.848	154.752	383.26	341.233	267.671	1.11293	2.03109e-12	3.26615e-11
ENST00000482420	TMEM139	66.259	58.9076	72.4337	184.78	162.167	83.161	1.11231	0.000609194	0.0022146
ENST00000261499	B9D1	54.2458	54.6016	67.5271	179.75	113.04	92.4758	1.11206	9.70288e-05	0.000426861
ENST00000584895	RPL17-C18orf32	193.358	311.259	265.805	621.49	591.243	424.696	1.11193	2.11281e-12	3.38427e-11
ENST00000380421	PIR	29.8914	45.5534	49.599	112.551	83.886	71.7335	1.11153	0.000190222	0.000774777
ENST00000646641	S1PR2	166.424	236.549	232.086	427.388	460.851	449.459	1.10995	1.70622e-13	3.10685e-12
ENST00000393008	MRPS33	135.711	101.113	74.0173	241.86	202.188	235.214	1.10967	0.000310552	0.00121129
ENST00000476957	AKR1A1	40.2918	63.1482	56.4026	142.551	69.3687	126.137	1.10957	0.0011488	0.00390063
ENST00000371610	PARD6B	189.974	222.547	226.474	506.305	447.56	408.505	1.10908	6.87728e-25	3.83671e-23
ENST00000366672	GALNT2	314.763	384.24	393.789	904.596	734.474	693.678	1.10866	1.17715e-37	1.61059e-35
ENST00000304434	ELOVL5	956.511	1135.13	1001.42	2579.35	2113.75	1936.85	1.10845	9.79354e-41	1.56767e-38
ENST00000270061	SSBP4	115.033	125.605	184.463	278.935	297.765	316.621	1.10835	2.67752e-07	1.94585e-06
ENST00000456923	FN1	155.257	144.446	96.588	328.526	294.368	237.599	1.10778	1.12259e-05	5.99896e-05
ENST00000311601	SH3PXD2B	457.344	709.243	683.671	1578.75	1134.47	1210.46	1.10756	2.40534e-21	9.67311e-20
ENST00000617470	SDHA	58.6499	148.169	101.228	334.193	183.897	138.741	1.10594	0.00150346	0.00496981
ENST00000515129	SEMA6A	152.912	273.55	195.423	501.464	387.746	423.288	1.10567	8.25283e-11	1.05546e-09
ENST00000233838	GGCX	51.1977	61.7096	71.3909	145.969	133.698	111.4	1.10556	3.32838e-07	2.37348e-06
ENST00000262067	TSPAN13	207.528	198.642	165.991	527.205	452.934	268.632	1.10492	7.8083e-06	4.30802e-05
ENST00000406829	UMAD1	45.6834	91.8048	61.2039	126.995	146.581	140.409	1.10449	9.27912e-05	0.000410343
ENST00000372243	TMEM53	58.1593	66.0794	41.9397	147.789	130.492	81.4029	1.10414	0.000693808	0.00248713
ENST00000273990	DDIT4L	52.0923	52.4556	53.1569	153.281	106.874	80.3817	1.1041	0.000141436	0.000595851
ENST00000433193	PFKP	215.493	301.073	281.539	571.785	577.626	532.461	1.10394	8.0565e-21	3.04493e-19
ENST00000407280	IFI30	274.23	290.305	322.642	758.213	612.545	526.962	1.10364	2.45906e-20	8.9222e-19
ENST00000510025	HSD17B4	429.131	456.704	465.559	1028.76	997.497	852.858	1.10353	3.43663e-26	2.18614e-24
ENST00000371226	OMA1	95.6662	118.394	94.0955	246.388	222.031	188.233	1.10336	1.33454e-10	1.66079e-09
ENST00000469668	PDE4DIP	26.0278	23.5066	16.8633	56.7959	49.2391	38.8685	1.10264	0.0208919	0.0489396
ENST00000064778	FAM168A	58.1635	81.2667	79.7984	188.011	141.599	134.8	1.10225	1.52767e-08	1.39543e-07
ENST00000492954	PTPRU	30.6696	34.2298	75.7611	83.9779	139.445	70.454	1.10206	0.0207267	0.0486037
ENST00000566584	PSME3IP1	26.5813	67.8859	61.9767	126.178	105.425	96.1532	1.10202	0.000660156	0.00237833
ENST00000478340	RPL10A	325.678	435.791	457.837	763.73	909.758	872.323	1.1018	2.23158e-12	3.55586e-11
ENST00000530640	CTSB	253.139	489.377	423.377	872.034	734.073	820.169	1.1017	6.73013e-11	8.75346e-10
ENST00000291281	PRKD2	110.256	112.503	117.625	270.045	204.122	250.521	1.10084	6.8099e-10	7.69997e-09
ENST00000530818	PTPN11	54.2497	47.131	57.8007	170.719	76.1839	99.0307	1.10007	0.00154038	0.00507576
ENST00000291565	PDXK	46.5999	52.1844	45.0229	111.012	102.162	93.0516	1.09995	1.33259e-05	7.00505e-05
ENST00000291565	PDXK	46.5999	52.1844	45.0229	111.012	102.162	93.0516	1.09995	1.33259e-05	7.00505e-05
ENST00000354777	WLS	184.58	217.789	149.978	516.221	312.667	361.303	1.09955	2.06978e-07	1.53702e-06
ENST00000378386	MRS2	340.253	365.497	329.937	904.827	756.603	560.037	1.09893	1.02795e-12	1.70682e-11
ENST00000445950	UBE2K	110.12	189.504	263.891	449.079	343.145	380.829	1.09824	4.81499e-06	2.78188e-05
ENST00000486691	RNF11	143.281	211.086	185.662	428.623	276.781	428.059	1.09809	8.95947e-08	7.13236e-07
ENST00000438862	CSTF3	40.252	65.1052	79.4537	133.7	149.624	99.5613	1.0971	0.00013933	0.000588433
ENST00000544440	MYCBP2	34.3792	45.9953	63.5448	142.021	90.1389	73.8397	1.09501	0.00107971	0.0036901
ENST00000531340	HSD3B1	142.484	99.9797	185.215	450.869	153.455	320.556	1.09495	0.00399868	0.0118104
ENST00000297109	SAP30L	83.1054	79.559	89.6902	228.257	169.422	143.679	1.0947	1.24967e-07	9.68225e-07
ENST00000520526	INTS8	40.3545	86.2702	25.5462	103.225	98.6592	113.339	1.09349	0.0162597	0.039533
ENST00000549850	DTD2	51.9181	45.5195	72.783	156.971	76.6846	130.461	1.09312	0.00164721	0.00538108
ENST00000512620	CAST	159.696	193.038	180.789	527.762	348.667	268.304	1.09303	6.09506e-08	4.99746e-07
ENST00000397091	FGFR1	122.274	147.466	169.194	289.687	287.807	335.46	1.09302	2.78454e-09	2.85459e-08
ENST00000482067	UMAD1	95.7158	86.1357	112.258	241.383	194.217	188.773	1.09235	5.34166e-09	5.2183e-08
ENST00000648408	ITGA2B	35.8541	32.4421	65.5012	81.955	91.8172	103.53	1.0922	0.00531908	0.0151717
ENST00000638709	FGFR2	104.254	135.071	154.699	352.203	255.16	225.649	1.09158	2.06135e-10	2.50448e-09
ENST00000371322	CUL4B	80.4548	115.119	129.841	258.654	211.536	209.715	1.09122	6.52527e-11	8.53232e-10
ENST00000520687	SPARC	351.983	472.737	457.023	894.012	914.678	866.655	1.09106	5.41591e-24	2.8525e-22
ENST00000416195	SP3	177.121	293.712	210.615	521.801	464.167	439.486	1.09024	2.92981e-13	5.19957e-12
ENST00000626119	COPS7A	41.1127	92.9683	54.4345	150.142	129.693	110.833	1.09022	0.000257309	0.00102069
ENST00000396703	UBE2E2	59.4436	71.9959	43.9882	131.211	135.895	102.563	1.08995	0.000141584	0.000596248
ENST00000602131	PLD3	39.1878	73.7918	59.1645	145.616	125.825	88.0748	1.08862	0.000111493	0.000483203
ENST00000636780	CLN5	56.5819	47.9444	22.6452	106.765	84.6708	85.2821	1.08859	0.0134822	0.0338
ENST00000418251	PSD4	67.6131	89.3836	109.109	234.163	166.575	158.516	1.08853	5.93389e-08	4.87838e-07
ENST00000547787	CERS5	159.437	239.161	181.909	478.568	368.378	371.024	1.08822	1.03965e-14	2.20451e-13
ENST00000366466	NDUFB6	154.15	229.862	200.731	442.815	420.558	359.337	1.08808	3.52684e-17	9.55485e-16
ENST00000370971	WLS	54.2014	254.66	194.157	383.18	310.612	320.152	1.08726	0.00662672	0.0183198
ENST00000449319	FAM89B	40.4994	51.2254	60.0255	154.565	103.673	63.0499	1.08718	0.00204955	0.00651806
ENST00000296679	WDR41	39.382	58.4379	40.4788	108.453	85.2178	94.0125	1.08701	0.000101908	0.000446082
ENST00000564060	CMTM3	65.7162	81.3542	64.8949	187.767	96.9055	163.15	1.08636	0.000198332	0.000805531
ENST00000460800	RAP1B	38.5264	42.4209	41.2039	70.9995	77.0277	105.428	1.08624	0.00253512	0.00785918
ENST00000381007	SGTB	67.4183	84.6855	83.3223	201.147	158.078	135.956	1.08612	9.72457e-09	9.15665e-08
ENST00000377350	MAP4K2	53.6797	70.7393	101.832	178.65	144.864	148.651	1.08609	3.68414e-06	2.17732e-05
ENST00000552848	COPZ1	34.2367	36.1995	32.0164	102.056	38.9923	76.8957	1.0859	0.0165576	0.0401178
ENST00000254351	SDC1	68.4466	164.041	186.198	149.836	249.979	421.894	1.0858	0.0176865	0.0424959
ENST00000379772	C20orf27	258.807	337.203	296.955	755.43	608.656	517.131	1.08556	3.72939e-21	1.46607e-19
ENST00000486516	COMMD6	119.817	149.985	202.48	354.984	316.064	312.32	1.08551	1.1548e-10	1.45186e-09
ENST00000505224	DEK	121.32	192.436	198.421	334.204	226.256	483.802	1.08492	0.000459181	0.00172191
ENST00000505852	ATP5ME	174.057	278.414	219.583	556.418	528.538	323.388	1.0845	1.01265e-07	7.98478e-07
ENST00000676000	PURA	39.8177	64.3317	127.072	216.911	131.118	131.881	1.08413	0.00513113	0.0147047
ENST00000585953	RPRD1A	25.0638	31.7449	38.2797	59.4909	66.0871	70.7468	1.08395	0.00365933	0.0109187
ENST00000527118	RBBP4	84.499	112.349	133.845	275.713	230.269	184.73	1.08351	3.52687e-09	3.55752e-08
ENST00000418849	CMC1	94.2216	44.7304	52.6404	192.907	121.172	109.886	1.08345	0.00828362	0.0221939
ENST00000304758	AMOT	250.739	233.121	176.324	648.43	429.186	349.923	1.08329	9.71377e-06	5.25397e-05
ENST00000409289	RBMS1	146.814	69.2176	213.525	217.807	360.999	314.932	1.08307	0.0105389	0.0273392
ENST00000601144	ZSCAN18	57.5516	91.7364	105.987	184.762	185.248	158.682	1.08127	3.39231e-07	2.41514e-06
ENST00000606977	CEP63	22.0304	25.8751	23.6213	56.6341	49.789	43.7979	1.08104	0.00709224	0.019403
ENST00000343348	SEMA6A	455.812	702.603	667.207	1525.32	1179.29	1101	1.08054	4.58389e-24	2.41948e-22
ENST00000409841	MRPL30	364.263	465.951	345.041	965.704	809.754	695.354	1.0804	1.13607e-15	2.64734e-14
ENST00000427308		78.2475	123.75	141.012	282.817	285.968	145.001	1.0803	0.000146148	0.000612268
ENST00000394936	PSAP	6431.77	8030.93	7403.43	17831.7	15192.3	12839.8	1.0795	1.3109e-49	3.48969e-47
ENST00000441097	PSMB7	170.936	156.862	162.052	330.197	391.412	306.468	1.07923	3.85874e-08	3.30204e-07
ENST00000263846	SYT7	60.6776	103.949	105.698	198.399	194.697	165.708	1.07815	8.96891e-08	7.13637e-07
ENST00000308774	TRMT112	117.092	173.965	158.194	274.951	355.475	291.768	1.07806	5.66763e-08	4.68464e-07
ENST00000394311	MBNL3	158.909	157.098	160.684	418.175	310.295	280.388	1.07782	1.92984e-11	2.71959e-10
ENST00000458169	MYO7A	188.572	211.555	214.105	456.446	406.078	419.511	1.0778	2.46862e-19	8.06119e-18
ENST00000519186	TM2D2	152.679	156.873	167.376	310.905	318.127	361.06	1.07758	4.38342e-09	4.34282e-08
ENST00000591198	SEPTIN9	105.959	122.687	153.433	319.893	256.271	222.849	1.07749	5.00446e-11	6.6975e-10
ENST00000572447	PIMREG	41.0016	40.4964	44.0286	108.381	109.332	47.9945	1.07645	0.00733118	0.0199476
ENST00000517523	UQCRB	30.7156	36.8836	40.9115	106.773	82.9754	40.9774	1.07594	0.0107108	0.0277058
ENST00000361901	CALD1	551.532	567.486	401.806	1438.64	1007.66	808.278	1.07502	4.64095e-07	3.22021e-06
ENST00000489790	MTRES1	76.8734	70.4011	49.0829	133.242	148.368	130.991	1.0749	0.000338865	0.00131005
ENST00000252744	ZSWIM6	49.8627	74.2159	75.7115	175.511	128.983	112.232	1.07474	1.9808e-06	1.23126e-05
ENST00000238379	HDHD3	43.0534	39.8125	56.5708	91.2155	104.74	94.1758	1.07468	0.000357256	0.00137231
ENST00000380526	GEMIN8P4	32.0277	66.0834	48.4343	101.635	105.079	92.1098	1.07456	0.000321715	0.00124966
ENST00000646590	HSD17B4	419.048	424.033	373.272	1152.3	782.923	655.654	1.07455	2.12349e-09	2.23683e-08
ENST00000482894	PDHB	49.4236	98.009	47.827	134.677	139.365	126.175	1.07393	0.000617057	0.00224019
ENST00000397408	TSPAN4	81.5499	91.8705	100.652	202.451	211.86	157.568	1.07383	2.12556e-08	1.90197e-07
ENST00000491854	TMEM245	115.474	164.639	193.454	351.089	336.429	288.762	1.07379	1.59643e-11	2.2851e-10
ENST00000439742	MXD3	90.1702	136.595	179.52	303.436	319.872	213.64	1.07361	5.8164e-06	3.30356e-05
ENST00000316937	MAP11	56.8599	64.9289	106.632	166.406	153.618	151.589	1.07346	2.85936e-05	0.00014062
ENST00000389146	OS9	170.004	252.8	218.054	506.656	376.189	444.204	1.07296	1.7545e-14	3.59276e-13
ENST00000307471	CCDC126	187.789	207.015	215.296	500.838	431.695	342.728	1.07253	2.15065e-15	4.90425e-14
ENST00000244137	PEPD	383.966	472.409	459.372	988.578	914.472	827.014	1.0725	2.19269e-39	3.35632e-37
ENST00000056233	NFE2L3	549.732	679.823	623.389	1477.59	1221.29	1158.57	1.07222	6.07412e-50	1.63474e-47
ENST00000358752	FUT4	59.1724	63.3212	55.2234	159.73	128.947	85.4851	1.07204	0.000137098	0.000580511
ENST00000635320		324.992	390.636	269.997	753.197	635.047	670.045	1.07192	4.3266e-11	5.8543e-10
ENST00000308677	PRKACA	179.788	226.04	235.242	546.51	417.844	371.456	1.07068	2.46921e-17	6.77195e-16
ENST00000673550	PRKACA	179.788	226.04	235.242	546.51	417.844	371.456	1.07068	2.46921e-17	6.77195e-16
ENST00000612795	CSNK1E	71.2097	79.1354	130.963	209.655	178.944	189.646	1.07061	9.67307e-06	5.23774e-05
ENST00000344450	DUSP22	66.0201	74.842	67.2291	153.838	139.695	137.874	1.0706	9.41463e-08	7.45952e-07
ENST00000368811	S100A10	16118.1	17873	15573.8	40754.8	35596.9	27782.6	1.07044	5.04783e-19	1.61182e-17
ENST00000233505	CENPA	36.9967	80.4018	25.4877	101.246	101.359	89.1887	1.07031	0.017384	0.0418593
ENST00000515100	LAMTOR3	54.2452	162.536	204.346	284.501	280.697	273.908	1.07022	0.00308899	0.00937222
ENST00000475157	BTG2	101.708	137.466	111.974	236.592	199.082	284.599	1.07015	1.6594e-06	1.04528e-05
ENST00000328089	SPSB1	246.14	284.495	279.241	665.448	527.845	492.859	1.06996	1.18876e-24	6.51319e-23
ENST00000555171	DHRS7	350.789	445.211	446.214	1031.59	770.017	780.328	1.06968	9.0996e-31	7.87485e-29
ENST00000215832	MAPK1	105.765	141.172	147.798	310.3	256.478	250.984	1.06833	1.38456e-14	2.88836e-13
ENST00000373275	BRWD3	52.2714	61.1791	75.7888	149.443	114.753	126.906	1.06783	1.63018e-06	1.02842e-05
ENST00000318978	CTXN1	49.7001	79.54	98.6678	201.729	141.356	130.408	1.06762	1.92058e-05	9.78507e-05
ENST00000343984	SEPTIN6	128.006	161.151	154.619	365.915	285.802	269.968	1.06758	8.59386e-16	2.02377e-14
ENST00000335464	TMEM104	62.2739	78.4455	85.7002	180.273	150.632	136.515	1.06747	1.30073e-08	1.20257e-07
ENST00000502960	NDUFA2	87.7584	125.554	105.479	251.36	231.076	178.197	1.06643	1.23731e-09	1.33789e-08
ENST00000611428	CD99	963.379	1018.21	854.742	2146.63	2018.08	1751.78	1.06557	4.45597e-17	1.19009e-15
ENST00000551406	PPHLN1	116.468	58.2259	89.7923	214.097	201.808	147.889	1.06501	0.00174161	0.00564576
ENST00000393950	MOSPD3	78.6458	86.8522	64.3963	190.644	172.761	118.08	1.06501	2.67367e-05	0.000132392
ENST00000242719	RNF11	288.368	432.207	351.779	832.097	746.196	631.59	1.06486	1.45807e-20	5.38607e-19
ENST00000495420	ANP32A	53.8016	129.465	71.8004	235.888	156.809	132.207	1.06396	0.000744832	0.00264564
ENST00000283006	CENPH	392.468	388.004	311.886	822.687	745.252	711.907	1.06364	5.51956e-11	7.34672e-10
ENST00000296277	RPL39L	501.168	581.813	569.581	1226.12	1185.53	1002.82	1.06298	1.14498e-31	1.06941e-29
ENST00000553965	MRPL52	84.9717	39.7893	63.9895	133.598	107.308	158.105	1.06239	0.00820469	0.0220258
ENST00000318348	GLTP	36.1982	52.5384	51.7887	105.335	88.6672	94.8895	1.06212	3.7273e-05	0.000179378
ENST00000544604	ZNRF3	48.9203	58.2504	47.9291	130.408	95.8316	96.1656	1.06199	1.82362e-05	9.33773e-05
ENST00000541152	SEPTIN9	158.41	311.471	126.14	454.528	412.625	351.38	1.06177	0.000307142	0.00119914
ENST00000433036	ING5	105.343	88.8187	52.6442	187.883	151.192	180.853	1.06071	0.00141957	0.00472374
ENST00000604801		36.6401	31.4593	47.288	85.0458	81.8808	70.8671	1.06066	0.00123006	0.00415209
ENST00000485233	CCDC126	55.8719	48.766	76.8996	154.136	101	122.765	1.0606	0.000138533	0.000585675
ENST00000469609	CEP85	262.182	534.38	601.495	977.767	915.904	912.207	1.06054	6.63569e-07	4.48316e-06
ENST00000396063	GTF2A2	413.587	577.189	510.904	1194.47	1107.83	795.741	1.06037	3.46135e-16	8.46028e-15
ENST00000471464	THEM4	76.1483	79.3224	83.4798	205.57	140.045	148.551	1.06024	1.52792e-07	1.16321e-06
ENST00000560955	TRPM7	192.89	253.503	248.028	543.116	458.664	428.69	1.06009	9.58193e-25	5.3093e-23
ENST00000462114	AMOT	321.931	247.723	220.853	837.106	442.484	424.734	1.06006	0.000162323	0.000671757
ENST00000520667	FAM114A2	43.4468	78.9224	81.0804	164.725	113.018	135.888	1.05955	3.32922e-05	0.000161872
ENST00000312515	DRAP1	735.688	950.37	930.423	2168.87	1863.43	1379.83	1.05934	7.90594e-20	2.70048e-18
ENST00000610957		114.402	167.498	285.016	534.622	266.484	358.756	1.05794	0.000681246	0.00244532
ENST00000559773	JDP2	62.2152	98.472	116.269	232.215	193.95	140.338	1.05788	7.86195e-06	4.32982e-05
ENST00000371485	CEP55	504.358	564.619	525.891	1432.99	1071.18	828.698	1.05759	7.02875e-13	1.18882e-11
ENST00000396276	CPVL	1193.86	1389.84	1156.31	3111.55	2541.25	2124.56	1.0575	7.21838e-20	2.47598e-18
ENST00000472035	ZMIZ1	228.248	325.577	111.96	597.366	402.776	394.365	1.05713	0.00216653	0.00684829
ENST00000531554	IFTAP	65.488	67.4041	63.354	220.513	124.093	71.4677	1.05688	0.0056437	0.0159626
ENST00000539956	VSIG10	119.638	84.9728	109.619	287.485	221.402	157.562	1.05619	9.16239e-05	0.000406
ENST00000339450	ERMP1	201.311	229.692	229.525	558.694	417.966	390.271	1.05544	1.50297e-17	4.21642e-16
ENST00000265896	SQLE	726.528	743.203	655.132	1752.11	1357.97	1313.15	1.05485	7.99975e-17	2.09542e-15
[truncated: 1,853 more rows]
