# Supplementary material for: Drug library screening identifies histone deacetylase inhibition as a novel therapeutic strategy for choriocarcinoma
Source: Cancer Med. 2022 Sep 15;12(4):4543–56. doi: 10.1002/cam4.5243 (PMC9972027; doi:10.1002/cam4.5243)
Supplement: Supplementary file 4 — Table S4 [file CAM4-12-4543-s006.xlsx]

## Sheet: JAR pathway
Supplementary Table S4. Significantly dysregulated pathways in vorinostat treated JAR cells.
Ingenuity Canonical Pathways	z-score	-log(p-value)	Ratio	Molecules
Coronavirus Replication Pathway	2.449	2.07	0.133	GSK3B,IFITM1,IFITM3,PI4KB,TUBA1A,TUBB3
Ferroptosis Signaling Pathway	2	4.38	0.127	BECN1,DPP4,GPX4,H2AC18/H2AC19,H2BC12,H2BC15,H2BC5,KEAP1,RAP1A,RAP1B,SAT1,SLC11A2,SLC3A2,STEAP3,VDAC2,YAP1
Cell Cycle: G2/M DNA Damage Checkpoint Regulation	2	1.32	0.1	CDC34,MDM2,SKP1,WEE1,YWHAZ
Autophagy	1.698	2.28	0.0798	AKT1,ATG4B,ATG7,BECN1,BMP6,GSK3B,JUN,MYD88,PPM1J,PPP2R2A,PRKAR1B,PTPA,RAB7A,SLC3A2,SLC7A5,VPS41,WIPI1
Cell Cycle: G1/S Checkpoint Regulation	1.667	4.14	0.162	BMI1,CCND1,CCNE1,CDC34,CDK2,CDK4,CDKN2D,GSK3B,MDM2,RPL11,SKP1
NRF2-mediated Oxidative Stress Response	1.667	2.87	0.0844	ABCC4,AKT1,CDC34,CYP2C9,CYP2S1,DNAJC19,DNAJC7,FKBP5,GCLM,GSK3B,GSTA4,GSTO1,GSTT1,HSP90B1,JUN,KEAP1,PRDX1,RAP1A,RAP1B,UBE2K
Ceramide Signaling	1.414	1.57	0.0889	AKT1,JUN,PPM1J,PPP2R2A,PTPA,RAP1A,RAP1B,SPHK2
p53 Signaling	1.342	1.79	0.0918	AKT1,BCL2L1,CCND1,CDK2,CDK4,GSK3B,JUN,MDM2,ST13
PTEN Signaling	1.265	1.42	0.0733	AKT1,BCL2L1,CCND1,CSNK2A1,FGFR1,FGFR2,GSK3B,INPPL1,ITGA6,RAP1A,RAP1B
Regulation of Cellular Mechanics by Calpain Protease	1.134	3.09	0.124	CAPN2,CAPNS1,CCND1,CCNE1,CDK2,CDK4,ITGA6,PXN,RAP1A,RAP1B,SRC
EIF2 Signaling	1	5.96	0.116	AKT1,ATF5,CCND1,EIF2AK2,EIF3B,EIF3D,EIF3E,EIF3I,EIF3K,FAU,GSK3B,PPP1CB,PTBP1,RAP1A,RAP1B,RPL11,RPL13,RPL13A,RPL17,RPL21,RPL23A,RPS11,RPS27,RPS9,UBA52,WARS1
Cell Cycle Regulation by BTG Family Proteins	1	3.25	0.189	CCND1,CCNE1,CDK2,CDK4,PPM1J,PPP2R2A,PTPA
Hypoxia Signaling in the Cardiovascular System	-1	2.58	0.122	AKT1,CDC34,EPO,HSP90B1,JUN,MDM2,UBE2B,UBE2D3,UBE2K
TCA Cycle II (Eukaryotic)	-1	1.85	0.167	IDH3B,MDH2,SDHAF4,SUCLA2
Estrogen-mediated S-phase Entry	-1	1.73	0.154	CCND1,CCNE1,CDK2,CDK4
Estrogen Receptor Signaling	-1.134	4.07	0.0817	AKT1,ARG2,ATP5F1C,ATP5MC1,CCND1,CTBP2,GNAS,GSK3B,HNRNPD,HSP90B1,JUN,LEP,LIMK2,MED16,MMP19,MMP2,MPRIP,MYL6B,MYLPF,NDUFB1,NDUFB10,NDUFB5,NDUFV2,NRIP1,POLR2B,PPP1CB,PPP1R12A,PRKAR1B,RAP1A,RAP1B,SRC,THRAP3,TRRAP
GM-CSF Signaling	-1.134	2.18	0.114	AKT1,BCL2L1,CAMK2G,CCND1,CSF2RA,RACK1,RAP1A,RAP1B
Thyroid Cancer Signaling	-1.134	1.42	0.0886	AKT1,CCND1,GSK3B,JUN,RAP1A,RAP1B,TCF4
JAK/Stat Signaling	-1.134	1.35	0.0854	AKT1,BCL2L1,CCKBR,JUN,PIAS4,RAP1A,RAP1B
Aryl Hydrocarbon Receptor Signaling	-1.155	3.67	0.107	ALDH6A1,CCND1,CCNE1,CDK2,CDK4,CYP2C9,GSTA4,GSTO1,GSTT1,HSP90B1,JUN,MDM2,NRIP1,PTGES3,SMARCA4,SRC,TFF1
Gα12/13 Signaling	-1.155	2.16	0.0902	AKT1,CDH3,F2R,JUN,MYL6B,MYLPF,PXN,RAP1A,RAP1B,RASA1,SRC,VAV1
Chemokine Signaling	-1.265	2.9	0.125	CAMK1,CAMK2G,JUN,LIMK2,MPRIP,PPP1CB,PPP1R12A,RAP1A,RAP1B,SRC
MSP-RON Signaling In Cancer Cells Pathway	-1.265	1.31	0.0725	AKT1,CCND1,GSK3B,ITGA6,JUN,RAP1A,RAP1B,SRC,TCF4,YWHAZ
Actin Cytoskeleton Signaling	-1.291	1.43	0.0653	BAIAP2,F2R,FN1,ITGA6,LIMK2,MPRIP,MYH10,MYL6B,MYLPF,PPP1CB,PPP1R12A,PXN,RAP1A,RAP1B,SSH3,VAV1
ErbB2-ErbB3 Signaling	-1.342	1.35	0.0923	AKT1,CCND1,GSK3B,JUN,RAP1A,RAP1B
NAD Signaling Pathway	-1.387	3.45	0.106	AKT1,BMP6,GSK3B,H1-2,H2BC12,H2BC15,H2BC5,NADSYN1,NAMPT,PARP16,POLR2B,POLR2G,POLRMT,SLC29A1,SLC29A4,SLC7A5
ERK/MAPK Signaling	-1.387	1.61	0.0701	FYN,ITGA6,MKNK2,PPM1J,PPP1CB,PPP1R12A,PPP2R2A,PRKAR1B,PTPA,PXN,RAP1A,RAP1B,RPS6KA4,SRC,YWHAZ
Xenobiotic Metabolism AHR Signaling Pathway	-1.414	1.65	0.092	ABCG2,ALDH6A1,GSTA4,GSTO1,GSTT1,HSP90B1,NRIP1,PTGES3
Ovarian Cancer Signaling	-1.414	1.61	0.0759	AKT1,CCND1,CDK4,CGA,GSK3B,MMP2,PRKAR1B,RAP1A,RAP1B,SRC,TCF4,WNT6
Glioblastoma Multiforme Signaling	-1.508	1.71	0.076	AKT1,CCND1,CCNE1,CDK2,CDK4,GSK3B,ITPR2,MDM2,RAP1A,RAP1B,RHOD,SRC,WNT6
ILK Signaling	-1.604	2.23	0.0808	AKT1,CCND1,FN1,GSK3B,JUN,MUC1,MYH10,MYL6B,NACA,PPM1J,PPP1R12A,PPP2R2A,PTPA,PXN,RHOD,RPS6KA4
Regulation of eIF4 and p70S6K Signaling	-1.633	2.66	0.0894	AKT1,EIF3B,EIF3D,EIF3E,EIF3I,EIF3K,FAU,ITGA6,PPM1J,PPP2R2A,PTPA,RAP1A,RAP1B,RPS11,RPS27,RPS9
Melanoma Signaling	-1.633	1.85	0.12	AKT1,CCND1,CDK4,MDM2,RAP1A,RAP1B
PDGF Signaling	-1.667	2.14	0.105	CSNK2A1,EIF2AK2,INPPL1,JUN,RAP1A,RAP1B,RASA1,SPHK2,SRC
HIPPO signaling	-1.89	3.26	0.129	CSNK1E,PATJ,PPM1J,PPP1CB,PPP1R12A,PPP2R2A,PTPA,SKP1,TJP2,YAP1,YWHAZ
Telomerase Signaling	-1.89	1.57	0.0841	AKT1,HSP90B1,PPM1J,PPP2R2A,PTGES3,PTPA,RAP1A,RAP1B,TERF2
mTOR Signaling	-1.897	3.48	0.0943	AKT1,DDIT4,DGKZ,EIF3B,EIF3D,EIF3E,EIF3I,EIF3K,EIF4B,FAU,PPM1J,PPP2R2A,PTPA,RAP1A,RAP1B,RHOD,RPS11,RPS27,RPS6KA4,RPS9
RhoA Signaling	-1.941	2.87	0.105	ARHGAP5,BAIAP2,CDC42EP5,LIMK2,MPRIP,MYL6B,MYLPF,PIP5KL1,PKN1,PPP1CB,PPP1R12A,SEPTIN11,SEPTIN9
Wnt/β-catenin Signaling	-1.941	2.81	0.0925	AKT1,CCND1,CDH3,CSNK1A1,CSNK1E,CSNK2A1,GSK3B,JUN,MDM2,PPM1J,PPP2R2A,PTPA,SRC,TCF4,UBA52,WNT6
PI3K/AKT Signaling	-1.941	1.86	0.0754	AKT1,BCL2L1,CCND1,GSK3B,HSP90B1,IL6ST,INPPL1,ITGA6,MDM2,PPM1J,PPP2R2A,PTPA,RAP1A,RAP1B,YWHAZ
Erythropoietin Signaling Pathway	-1.941	1.6	0.0734	AKT1,BCL2L1,CCND1,EPO,GSK3B,ITPR2,JUN,LEP,MDM2,RAP1A,RAP1B,SRC,TNFSF9
Production of Nitric Oxide and Reactive Oxygen Species in Macrophages	-2.111	1.37	0.0681	AKT1,APOC1,ARG2,CLU,JUN,PPM1J,PPP1CB,PPP1R12A,PPP2R2A,PTPA,RAP1A,RAP1B,RHOD
Regulation of Actin-based Motility by Rho	-2.121	1.37	0.0776	BAIAP2,ITGA6,MPRIP,MYL6B,MYLPF,PIP5KL1,PPP1CB,PPP1R12A,RHOD
IL-8 Signaling	-2.138	1.36	0.0664	AKT1,ARRB2,BCL2L1,CCND1,GNAS,IRAK1,JUN,LIMK2,MAP4K4,MMP2,RAP1A,RAP1B,RHOD,SRC
Colorectal Cancer Metastasis Signaling	-2.183	1.38	0.0632	AKT1,BCL2L1,CCND1,DCC,GNAS,GSK3B,IL6ST,JUN,MMP19,MMP2,PRKAR1B,RAP1A,RAP1B,RHOD,SRC,TCF4,WNT6
BEX2 Signaling Pathway	-2.333	2.31	0.111	AKT1,CCND1,GSK3B,JUN,MMP2,PPM1J,PPP2R2A,PTPA,TCF4
Cyclins and Cell Cycle Regulation	-2.714	4.57	0.155	CCND1,CCNE1,CCNH,CDC34,CDK2,CDK4,CDKN2D,GSK3B,PPM1J,PPP2R2A,PTPA,SKP1,WEE1
