# Supplementary material for: Drug library screening identifies histone deacetylase inhibition as a novel therapeutic strategy for choriocarcinoma
Source: Cancer Med. 2022 Sep 15;12(4):4543–56. doi: 10.1002/cam4.5243 (PMC9972027; doi:10.1002/cam4.5243)
Supplement: Supplementary file 5 — Table S5 [file CAM4-12-4543-s004.xlsx]

## Sheet: JEG3 pathway
Supplementary Table S5. Significantly dysregulated pathways in vorinostat treated JEG3 cells.
Ingenuity Canonical Pathways	z-score	-log(p-value)	Ratio	Molecules
Acute Myeloid Leukemia Signaling	2.357	3.87	0.253	AKT2,CCND1,CSF1R,CSF2RA,CSF3R,GRB2,IDH1,IDH2,IDH3B,JUP,MAP2K3,MAPK1,MRAS,MYC,NFKB1,NFKB2,PIK3R3,RAP1B,RRAS,RUNX1,STAT3,TCF3,TCF7L2
Fatty Acid β-oxidation I	2.309	3.7	0.353	ACADM,ACSL1,ACSL4,ECI1,ECI2,HADHA,HADHB,HSD17B10,HSD17B4,SCP2,SLC27A1,SLC27A5
Mitochondrial L-carnitine Shuttle Pathway	2.236	1.36	0.278	ACSL1,ACSL4,CPT1C,SLC27A1,SLC27A5
Ferroptosis Signaling Pathway	2.117	3.17	0.214	ACSL4,ARF1,ARF4,CARS1,CBS/CBSL,CDKN1A,CTSB,EIF2A,FTH1,GPX4,H2BC17,H2BC5,HMGCR,KEAP1,MACROH2A1,MAPK1,MRAS,RAP1B,RRAS,SLC11A2,SLC39A8,SLC3A2,SQSTM1,STAT3,TFRC,TP53,TXNRD1
Glioblastoma Multiforme Signaling	2.117	2.89	0.193	AKT2,AXIN1,CCND1,CCNE1,CCNE2,CDK2,CDK4,CDKN1A,E2F6,EGFR,FNBP1,FZD4,FZD6,GRB2,IGF2,ITPR2,MAPK1,MDM2,MRAS,MYC,PIK3R3,PLCB2,PLCD3,RAC3,RAP1B,RHOC,RRAS,SHC1,SRC,TCF3,TP53,TSC2,WNT7A
Superpathway of Cholesterol Biosynthesis	2.111	3.76	0.379	ACAT1,DHCR24,HADHA,HADHB,HMGCR,HMGCS1,LBR,MSMO1,SC5D,SQLE,TM7SF2
GM-CSF Signaling	2	3.25	0.257	AKT2,CAMK2D,CAMK2G,CCND1,CSF2RA,GRB2,MAPK1,MRAS,PIK3R3,PPP3CB,PTPN11,RACK1,RAP1B,RRAS,RUNX1,SHC1,STAT1,STAT3
IL-7 Signaling Pathway	2	2.67	0.231	AKT2,BAX,CCND1,CDC25A,CDK2,FOXO6,FYN,GRB2,JUN,MAPK1,MAPK14,MYC,PIK3R3,PTK2,SHC1,SLC2A1,SOCS1,STAT1
Ketogenesis	2	1.56	0.364	ACAT1,HADHA,HADHB,HMGCS1
Glutathione-mediated Detoxification	1.89	1.58	0.242	GGH,GSTA4,GSTM2,GSTM3,LANCL1,MGST1,MGST2,MGST3
Mouse Embryonic Stem Cell Pluripotency	1.877	2.98	0.221	AKT2,AXIN1,BMP4,CREBBP,FZD4,FZD6,GRB2,ID1,ID2,MAPK1,MAPK14,MRAS,MYC,PIK3R3,PTPN11,RAP1B,RRAS,SMAD5,STAT3,TCF3,TCF7L2,TP53,XIAP
Xenobiotic Metabolism General Signaling Pathway	1.877	1.32	0.161	AKT2,CREBBP,GSTA4,GSTM2,GSTM3,KEAP1,MAP2K3,MAP3K10,MAP3K14,MAP3K8,MAPK1,MAPK14,MAPK9,MGST1,MGST2,MGST3,MRAS,NQO1,NQO2,PIK3R3,PRKCZ,RAP1B,RRAS
Cardiac Hypertrophy Signaling	1.826	1.48	0.151	CACNB3,CALM1 (includes others),CREBBP,EIF2B2,EIF2B5,FNBP1,GNA13,GNAS,GNAZ,GNB1L,GNB4,GNG10,GRB2,HAND1,JUN,MAP2K3,MAP3K10,MAP3K14,MAP3K8,MAPK1,MAPK14,MAPK9,MAPKAPK2,MRAS,MYL6,MYL9,MYLPF,PIK3R3,PLCB2,PLCD3,PPP3CB,PRKACA,PRKAR1A,PRKAR1B,RAC3,RAP1B,RHOC,RRAS,TGFBR2
Integrin Signaling	1.809	7.37	0.244	ACTB,ACTN1,ACTN2,ACTN4,AKT2,ARF1,ARF4,ARHGAP5,ARHGEF7,ARPC1B,ARPC3,ARPC4,ASAP1,CAPN1,CAPN6,CAV1,CTTN,FNBP1,FYN,GIT1,GRB2,GRB7,GSN,ITGA2B,ITGA6,ITGAE,ITGB4,MAPK1,MPRIP,MRAS,MYL9,NCK2,PAK1,PAK4,PAK6,PFN2,PIK3R3,PPP1CB,PTK2,PXN,RAC3,RAP1B,RAPGEF1,RHOC,RRAS,SHC1,SRC,TLN2,TSPAN1,TSPAN4,TSPAN5,TSPAN7
Endocannabinoid Developing Neuron Pathway	1.698	1.74	0.179	AKT1S1,AKT2,CCND1,CREBBP,GNB1L,GNB4,GNG10,MAP2K3,MAPK1,MAPK14,MAPK9,MGLL,MRAS,PIK3R3,PRKACA,PRKAR1A,PRKAR1B,RAC3,RAP1B,RRAS,SRC,STAT3
Estrogen-mediated S-phase Entry	1.667	2.84	0.346	CCND1,CCNE1,CCNE2,CDC25A,CDK2,CDK4,CDKN1A,E2F6,MYC
Triacylglycerol Biosynthesis	1.667	1.48	0.213	AGPAT1,DGAT1,ELOVL1,ELOVL6,GPAT3,LPCAT1,LPIN1,MBOAT2,MBOAT7,ZDHHC6
Sucrose Degradation V (Mammalian)	1.633	3.91	0.667	ALDOA,ALDOC,GALM,KHK,TKFC,TPI1
Cholesterol Biosynthesis I	1.633	2.77	0.462	DHCR24,LBR,MSMO1,SC5D,SQLE,TM7SF2
Cholesterol Biosynthesis II (via 24,25-dihydrolanosterol)	1.633	2.77	0.462	DHCR24,LBR,MSMO1,SC5D,SQLE,TM7SF2
Cholesterol Biosynthesis III (via Desmosterol)	1.633	2.77	0.462	DHCR24,LBR,MSMO1,SC5D,SQLE,TM7SF2
Tryptophan Degradation III (Eukaryotic)	1.633	1.86	0.292	ACAT1,AFMID,CYP2S1,HADHA,HADHB,HSD17B10,HSD17B4
Insulin Receptor Signaling	1.569	2.77	0.2	AKT2,ASIC1,EIF2B2,EIF2B5,FYN,GRB2,INPPL1,MAPK1,MRAS,PIK3R3,PPP1CB,PPP1R14B,PPP1R3D,PRKACA,PRKAR1A,PRKAR1B,PRKCZ,PTPN1,PTPN11,RAP1B,RAPGEF1,RRAS,SGK1,SHC1,STXBP4,SYNJ2,TRIP10,TSC2
Glycolysis I	1.508	4.27	0.423	ALDOA,ALDOC,BPGM,ENO1,ENO2,GPI,PFKL,PFKM,PFKP,PKM,TPI1
Melanoma Signaling	1.508	2.55	0.26	AKT2,CCND1,CDH1,CDK4,CDKN1A,MAPK1,MDM2,MITF,MRAS,PIK3R3,RAP1B,RRAS,TP53
Stearate Biosynthesis I (Animals)	1.508	1.89	0.226	ACSL1,ACSL4,DHCR24,ELOVL1,ELOVL6,FASN,MBOAT7,SLC27A1,SLC27A5,SRD5A3,THEM4,ZDHHC6
14-3-3-mediated Signaling	1.5	1.35	0.165	AKT1S1,AKT2,BAX,FOS,GRB2,JUN,MAPK1,MAPK9,MRAS,PDCD6IP,PIK3R3,PLCB2,PLCD3,PRKCZ,RAP1B,RRAS,SRC,TSC2,TUBA1A,TUBB6,YWHAZ
HGF Signaling	1.46	3.55	0.22	AKT2,CCND1,CDK2,CDKN1A,ELF4,ETS2,FOS,GRB2,ITGA2B,ITGA6,ITGAE,ITGB4,JUN,MAP3K10,MAP3K14,MAP3K8,MAPK1,MAPK9,MRAS,PAK1,PIK3R3,PRKCZ,PTK2,PTPN11,PXN,RAP1B,RAPGEF1,RRAS,STAT3
Colanic Acid Building Blocks Biosynthesis	1.414	4.4	0.571	GALK1,GALK2,GALT,GMDS,GPI,MPI,PMM2,UGP2
Vitamin-C Transport	1.414	3.12	0.375	GLRX,LRRC8D,NXN,SELENOT,SLC23A2,SLC2A1,SLC2A3,TXNRD1,TXNRD2
Huntington's Disease Signaling	1.4	3.98	0.189	AKT2,ATP5PF,BAX,CAPN1,CAPN6,CASP4,CASQ1,CDK5,CLTA,CREBBP,CTSD,DCTN1,DNM1L,EGFR,GNB1L,GNB4,GNG10,GOSR1,GPAA1,GRB2,HDAC6,HDAC7,HIP1,HSPA14,JUN,MAP3K10,MAPK1,MAPK9,NAPA,NCOR1,NCOR2,PIK3R3,PLCB2,POLR2E,POLR2H,PRKCZ,PSMB10,PSMB5,PSMB7,PSMC3,PSMC5,PSME3,RASA1,RCOR2,RPS27A,SDHA,SGK1,SHC1,TCERG1,TP53,UBB,UBC,YKT6
Glutaryl-CoA Degradation	1.342	2.09	0.353	ACAT1,CYP2S1,HADHA,HADHB,HSD17B10,HSD17B4
Isoleucine Degradation I	1.342	2.09	0.353	ACADSB,ACAT1,HADHA,HADHB,HSD17B10,HSD17B4
Mevalonate Pathway I	1.342	1.83	0.357	ACAT1,HADHA,HADHB,HMGCR,HMGCS1
γ-linolenate Biosynthesis II (Animals)	1.342	1.36	0.278	ACSL1,ACSL4,FADS2,SLC27A1,SLC27A5
Superpathway of Geranylgeranyldiphosphate Biosynthesis I (via Mevalonate)	1.342	1.36	0.278	ACAT1,HADHA,HADHB,HMGCR,HMGCS1
PPARα/RXRα Activation	1.3	2.04	0.171	ACVR1B,ACVR2A,ADIPOR1,APOA2,CREBBP,FASN,GNAS,GRB2,IKBKG,JUN,MAP2K3,MAP3K14,MAP4K4,MAPK1,MAPK14,MED12,MED24,MRAS,NCOR1,NCOR2,NFKB1,NFKB2,NR2C2,PLCB2,PLCD3,PRKACA,PRKAR1A,PRKAR1B,RAP1B,RRAS,SHC1,SLC27A1,TGFBR2
IL-15 Signaling	1.291	1.64	0.195	AKT1S1,AKT2,GNB1L,MAPK1,MAPK14,MRAS,MYC,NFKB1,NFKB2,PIK3R3,RAC3,RAP1B,RRAS,SHC1,STAT3
PFKFB4 Signaling Pathway	1.265	1.95	0.239	CREBBP,GNAS,GPI,MAP2K3,MAPK1,PFKFB4,PFKM,PRKACA,PRKAR1A,PRKAR1B,TP53
UVA-Induced MAPK Signaling	1.265	1.62	0.184	EGFR,FOS,JUN,MAPK1,MAPK14,MAPK9,MRAS,PARP12,PARP8,PIK3R3,PLCB2,PLCD3,RAP1B,RPS6KA4,RRAS,SMPD1,STAT1,TP53
IL-8 Signaling	1.257	2.4	0.175	AKT2,ARRB2,BAX,CCND1,CDH1,EGFR,FNBP1,FOS,GNA13,GNAS,GNAZ,GNB1L,GNB4,GNG10,IKBKG,IRAK1,JUN,LASP1,LIMK2,MAP4K4,MAPK1,MAPK9,MRAS,MYL9,NFKB1,PIK3R3,PLCB2,PLD3,PRKCZ,PTK2,RAC3,RAP1B,RHOC,RRAS,SRC,VEGFA,VEGFB
mTOR Signaling	1.177	6.22	0.231	AKT1S1,AKT2,ARHGAP8/PRR5-ARHGAP8,ATG13,DDIT4,DGKZ,EIF3B,EIF3C,EIF3K,EIF3M,EIF4A2,EIF4B,EIF4G1,EIF4G3,FKBP1A,FNBP1,GNB1L,MAPK1,MAPKAP1,MRAS,PIK3R3,PLD3,PPM1J,PPP2R1B,PPP2R2A,PPP2R5C,PRKCZ,PRR5,PTPA,RAC3,RAP1B,RHOC,RPS13,RPS14,RPS19,RPS23,RPS27A,RPS27L,RPS3,RPS3A,RPS5,RPS6,RPS6KA4,RPS7,RPS9,RRAS,TSC2,VEGFA,VEGFB
Thrombin Signaling	1.177	2.44	0.176	AKT2,CAMK1,CAMK2D,CAMK2G,EGFR,F2R,FNBP1,GATA6,GNA13,GNAS,GNAZ,GNB1L,GNB4,GNG10,GRB2,ITPR2,MAPK1,MAPK14,MPRIP,MRAS,MYL6,MYL9,MYLPF,NFKB1,NFKB2,PIK3R3,PLCB2,PLCD3,PPP1CB,PRKCZ,PTK2,RAC3,RAP1B,RHOC,RRAS,SHC1,SRC
Endometrial Cancer Signaling	1.155	2.24	0.233	AKT2,AXIN1,CCND1,CDH1,CTNNA1,GRB2,MAPK1,MLH1,MRAS,MYC,PIK3R3,RAP1B,RRAS,TP53
CCR3 Signaling in Eosinophils	1.155	1.82	0.178	CALM1 (includes others),CFL1,CFL2,GNA13,GNAS,GNAZ,GNB1L,GNB4,GNG10,ITPR2,LIMK2,MAPK1,MAPK14,MPRIP,MRAS,PAK1,PAK4,PAK6,PIK3R3,PLCB2,PPP1CB,PRKCZ,RAP1B,RRAS
Cell Cycle Regulation by BTG Family Proteins	1.134	4.62	0.378	BTG2,CCND1,CCNE1,CCNE2,CDK2,CDK4,CNOT7,E2F6,PPM1J,PPP2R1B,PPP2R2A,PPP2R5C,PRMT1,PTPA
Gluconeogenesis I	1.134	1.67	0.269	ALDOA,ALDOC,BPGM,ENO1,ENO2,GPI,MDH2
Role of NFAT in Cardiac Hypertrophy	1.134	1.47	0.155	AKT2,CACNB3,CALM1 (includes others),CAMK1,CAMK2D,CAMK2G,GNAS,GNB1L,GNB4,GNG10,GRB2,HAND1,HDAC6,HDAC7,ITPR2,MAP2K3,MAPK1,MAPK14,MAPK9,MRAS,PIK3R3,PLCB2,PLCD3,PPP3CB,PRKACA,PRKAR1A,PRKAR1B,PRKCZ,RAP1B,RCAN1,RRAS,SHC1,SRC,TGFBR2
Renal Cell Carcinoma Signaling	1.069	4.32	0.275	AKT2,CREBBP,EGLN3,ELOB,FOS,GRB2,JUN,MAPK1,MRAS,PAK1,PAK4,PAK6,PIK3R3,PTPN11,RAP1B,RAPGEF1,RPS27A,RRAS,SLC2A1,UBB,UBC,VEGFA
NAD Signaling Pathway	1.043	1.52	0.166	ACADM,AKT2,ARNTL,BMP6,GJA1,H2BC17,H2BC5,HSPD1,IDH2,LDHA,NADK,NADSYN1,NFKB1,NFKB2,PARP12,PARP8,PIK3R3,POLR2E,POLR2H,SIRT1,SLC29A4,SOD2,SREBF1,TP53,VEGFA
AMPK Signaling	1.029	4.53	0.202	ACTB,AK2,AK7,AKT1S1,AKT2,BRD7,CCND1,CDKN1A,CPT1C,CREBBP,EEF2,FASN,FOXO6,GNA13,GNAS,GNAZ,GNB1L,GNB4,GNG10,HMGCR,KAT2B,MAP2K3,MAPK1,MAPK14,MRAS,PCK2,PFKFB4,PFKL,PFKM,PFKP,PIK3R3,PPM1J,PPP2R1B,PPP2R2A,PPP2R5C,PRKACA,PRKAR1A,PRKAR1B,PTPA,RAB27A,RAB7A,SIRT1,SLC2A1,SMARCA2,SMARCA4,SMARCB1,SMARCD2,STIM1,TSC2
EIF2 Signaling	1.021	15.9	0.317	ACTB,AKT2,ATF3,ATF5,CCND1,DDIT3,EIF1,EIF2A,EIF2AK2,EIF2AK4,EIF2B2,EIF2B5,EIF3B,EIF3C,EIF3K,EIF3M,EIF4A2,EIF4G1,EIF4G3,EIF5,GRB2,HNRNPA1,MAPK1,MRAS,MYC,PIK3R3,PPP1CB,PPP1R15A,PTBP1,RAP1B,RPL10,RPL10A,RPL13,RPL17,RPL18A,RPL19,RPL21,RPL22,RPL26L1,RPL27A,RPL28,RPL30,RPL31,RPL38,RPL39L,RPL41,RPL5,RPL7L1,RPL8,RPL9,RPLP0,RPLP2,RPS13,RPS14,RPS19,RPS23,RPS27A,RPS27L,RPS3,RPS3A,RPS5,RPS6,RPS7,RPS9,RRAS,SHC…
Galactose Degradation I (Leloir Pathway)	1	3.14	0.8	GALK1,GALK2,GALM,GALT
Calcium Transport I	1	1.72	0.4	ANXA5,ATP2B1,ATP2B4,ATP2C2
Oncostatin M Signaling	1	1.33	0.209	GRB2,MAPK1,MRAS,MT2A,RAP1B,RRAS,SHC1,STAT1,STAT3
4-1BB Signaling in T Lymphocytes	-1	1.97	0.265	IKBKG,JUN,MAP3K14,MAPK1,MAPK14,MAPK9,NFKB1,NFKB2,TNFSF9
Folate Transformations I	-1	1.9	0.444	MTHFD1,MTHFD1L,MTHFS,SHMT2
Apoptosis Signaling	-1	1.39	0.173	ACIN1,BAX,CAPN1,CAPN6,DFFA,HTRA2,IKBKG,LMNA,MAP3K14,MAP4K4,MAPK1,MRAS,NFKB1,NFKB2,RAP1B,RRAS,TP53,XIAP
Coronavirus Pathogenesis Pathway	-1.093	4.2	0.207	BAX,BST2,CCND1,CCNE1,CCNE2,CDK2,CDK4,CTSL,DDIT3,E2F6,EIF2A,FOS,HDAC6,HDAC7,IFNAR1,JUN,KPNB1,MAPK1,MAPK14,MAPK9,NFKB1,NFKB2,NPC1,NPM1,RAB7A,RPS13,RPS14,RPS19,RPS23,RPS27A,RPS27L,RPS3,RPS3A,RPS5,RPS6,RPS7,RPS9,SERPINE1,STAT1,STAT3,TGFBR2,TP53
Role of PKR in Interferon Induction and Antiviral Response	-1.147	1.53	0.169	ATF3,BAX,COLEC12,EIF2AK2,FOS,HSPA14,IFNAR1,IKBKG,IRF1,JUN,MAP2K3,MAPK1,MAPK14,MAPK9,NFKB1,NFKB2,NLRP4,NLRP7,NPM1,PRKRA,STAT1,STAT3,TP53
Aryl Hydrocarbon Receptor Signaling	-1.225	3.81	0.214	ALDH16A1,ALDH5A1,BAX,CCND1,CCNE1,CCNE2,CDK2,CDK4,CDKN1A,CHEK1,CTSD,FOS,GSTA4,GSTM2,GSTM3,JUN,MAPK1,MDM2,MGST1,MGST2,MGST3,MYC,NCOA2,NCOA7,NCOR2,NFKB1,NFKB2,NQO1,NQO2,NRIP1,PTGES3,SMARCA4,SRC,TP53
IL-15 Production	-1.279	1.74	0.179	CLK3,CSF1R,CSF2RA,DDR1,EGFR,EPHA1,EPHA2,ERBB3,FGFR1,FGFR2,FYN,IRF1,MAP2K3,NFKB1,NFKB2,PRKCZ,PTK2,PTK7,RYK,SRC,STAT1,TYRO3
IL-1 Signaling	-1.414	3.64	0.245	ECSIT,FOS,GNA13,GNAS,GNAZ,GNB1L,GNB4,GNG10,IKBKG,IRAK1,JUN,MAP2K3,MAP3K14,MAPK1,MAPK14,MAPK9,MRAS,NFKB1,NFKB2,PRKACA,PRKAR1A,PRKAR1B,TOLLIP
Interferon Signaling	-1.414	1.37	0.222	BAX,IFI6,IFITM1,IFITM3,IFNAR1,IRF1,SOCS1,STAT1
B Cell Activating Factor Signaling	-1.414	1.33	0.209	FOS,IKBKG,JUN,MAP3K14,MAPK1,MAPK14,MAPK9,NFKB1,NFKB2
PTEN Signaling	-1.46	2.33	0.187	AKT2,CCND1,CDKN1A,CSNK2A1,EGFR,FGFR1,FGFR2,FOXO6,GRB2,IKBKG,INPPL1,ITGA2B,ITGA6,ITGAE,ITGB4,MAPK1,MRAS,NFKB1,NFKB2,PIK3R3,PRKCZ,PTK2,RAC3,RAP1B,RRAS,SHC1,SYNJ2,TGFBR2
Spliceosomal Cycle	-1.508	2.17	0.245	CASC3,MAGOHB,PPIE,PRPF40B,RBMX2,SF1,SF3A1,SLU7,SNRNP200,U2AF1/U2AF1L5,U2AF1L4,U2AF2
TNFR1 Signaling	-1.508	1.56	0.212	FOS,IKBKG,JUN,MAP3K14,MAP4K2,NFKB1,NFKB2,PAK1,PAK4,PAK6,XIAP
Gα12/13 Signaling	-1.569	2.48	0.195	AKT2,CDH1,CDH24,CDH3,CDH5,F2R,GNA13,IKBKG,JUN,MAPK1,MAPK9,MRAS,MYL6,MYL9,MYLPF,NFKB1,NFKB2,PIK3R3,PTK2,PXN,RAP1B,RASA1,RRAS,SRC,VAV1,VAV3
ATM Signaling	-1.606	2.3	0.206	CBX5,CDC25A,CDK2,CDKN1A,CHEK1,CREBBP,JUN,KAT5,MAPK14,MAPK9,MDM2,MDM4,PPM1J,PPP2R1B,PPP2R2A,PPP2R5C,PTPA,RAD51,RBBP8,TP53
April Mediated Signaling	-1.667	1.39	0.214	FOS,IKBKG,JUN,MAP3K14,MAPK1,MAPK14,MAPK9,NFKB1,NFKB2
RhoA Signaling	-1.671	5.8	0.266	ACTB,ARHGAP5,ARHGAP8/PRR5-ARHGAP8,ARPC1B,ARPC3,ARPC4,CDC42EP5,CFL1,CFL2,EPHA1,EZR,GNA13,KTN1,LIMK2,MPRIP,MYL6,MYL9,MYLPF,NEDD4,NRP2,PFN2,PIP5KL1,PLXNA1,PPP1CB,PTK2,RAPGEF2,RTKN,SEPTIN10,SEPTIN11,SEPTIN2,SEPTIN6,SEPTIN7,SEPTIN9
Hypoxia Signaling in the Cardiovascular System	-1.89	2.53	0.23	CREBBP,CSNK1D,JUN,LDHA,MDM2,NQO1,TP53,UBE2B,UBE2D3,UBE2D4,UBE2E1,UBE2E2,UBE2H,UBE2J2,UBE2K,UBE2L6,VEGFA
iNOS Signaling	-1.897	2.32	0.255	CALM1 (includes others),CREBBP,FOS,IKBKG,IRAK1,IRF1,JUN,MAPK1,MAPK14,NFKB1,NFKB2,STAT1
Necroptosis Signaling Pathway	-1.961	1.56	0.166	CAMK2D,CAMK2G,CAPN1,CAPN6,DAPK1,DNM1L,EIF2AK2,FKBP1A,IFNAR1,IKBKG,MDM2,PELI1,PPP3CB,SLC25A10,SLC25A3,SLC25A6,STAT1,TIMM8B,TNFSF10,TNIP1,TOMM40L,TP53,TRPM7,TYRO3,UBC,VDAC1
Assembly of RNA Polymerase I Complex	-2	1.43	0.333	POLR1B,POLR1C,TAF1B,UBTF
Androgen Signaling	-2.065	3.29	0.201	CACNB3,CALM1 (includes others),CALR,CCND1,CDK7,CREBBP,GNA13,GNAS,GNAZ,GNB1L,GNB4,GNG10,GTF2A2,H3-3A/H3-3B,ITPR2,JUN,KAT2B,MAPK1,MRAS,NCOA2,NFKB1,NFKB2,POLR2E,POLR2H,PRKACA,PRKAR1A,PRKAR1B,PRKCZ,SHC1,SRC,TAF10,TAF15,TAF6,TAF9
Role of BRCA1 in DNA Damage Response	-2.121	1.5	0.188	ACTB,BRCA2,BRD7,CDKN1A,CHEK1,E2F6,MLH1,RAD51,RBBP8,SMARCA2,SMARCA4,SMARCB1,SMARCD2,STAT1,TP53
Autophagy	-2.309	6.15	0.23	AKT1S1,AKT2,ARL8B,ATG10,ATG12,ATG13,ATG14,ATG4B,BMP6,CALM1 (includes others),CREBBP,DAPK1,DDIT3,EIF2A,FOS,GABARAP,GABARAPL1,GNB1L,GORASP2,JUN,KAT5,LAMP1,MAP1LC3B,MAP1LC3C,MAPK1,MAPK9,MYC,NFKB1,NFKB2,NRBF2,OPTN,PIK3R3,PPM1J,PPP2R1B,PPP2R2A,PPP2R5C,PPP3CB,PRKACA,PRKAR1A,PRKAR1B,PTPA,RAB7A,SIRT1,SLC3A2,SQSTM1,TP53,TSC2,VEGFA,VPS41
tRNA Charging	-2.333	1.58	0.231	AARS1,CARS1,FARSA,IARS1,LARS1,QARS1,TARS1,WARS1,WARS2
RAN Signaling	-2.449	2.09	0.353	CSE1L,IPO5,KPNA1,KPNB1,RAN,RCC1
