# Supplementary material for: Drug library screening identifies histone deacetylase inhibition as a novel therapeutic strategy for choriocarcinoma
Source: Cancer Med. 2022 Sep 15;12(4):4543–56. doi: 10.1002/cam4.5243 (PMC9972027; doi:10.1002/cam4.5243)
Supplement: Supplementary file 6 — Table S6 [file CAM4-12-4543-s002.xlsx]

## Sheet: JAR upstream
Supplementary Table S6. Upstream regulator anlysis for vorinostat treated JAR cells.
Upstream Regulator	Molecule Type	Predicted Activation State	Activation z-score	p-value of overlap	Target Molecules in Dataset
trichostatin A	chemical drug	Activated	4.098	0.000178	ABCC4,ALPG,BAIAP2,BCL2L1,C1QTNF6,CCND1,CCR7,CD9,CDKN2D,CLU,CSF3R,CTBP2,DHRS2,EFNA3,EIF2AK2,EIF4B,F2R,FBLN1,FGFR1,FN1,FRYL,FUT8,G6PD,GDI1,HDGF,HMGB1,HNRNPD,ID1,IFITM1,IGF2BP1,IGSF9,ILF3,INPPL1,IRAK1,L1CAM,MAP4K4,MICB,MUC1,MYO9B,NEK6,NPC1,PMEL,PPP1R12A,PSAT1,RBM39,RPL13,RPS27,RTN4,S100A10,SAT1,SLC7A8,SMARCA4,SRSF6,TCF12,TFF1,TRRAP,TUBB3,USF2,XPO1,YAP1
tazemetostat	chemical drug	Activated	3.714	4.53e-07	ABCC4,BAIAP2,CCND1,CTBP2,EFNA3,EIF2AK2,EIF4B,FGFR1,FN1,FRYL,GDI1,HDGF,HMGB1,HNRNPD,ID1,IGF2BP1,IGSF9,ILF3,INPPL1,IRAK1,L1CAM,MAP4K4,NEK6,PSAT1,RBM39,RTN4,SRSF6,TCF12,TRRAP,TUBB3,USF2,XPO1,YAP1
SP2509	chemical reagent	Activated	3.714	7.05e-07	ABCC4,BAIAP2,CCND1,CTBP2,EFNA3,EIF2AK2,EIF4B,FGFR1,FN1,FRYL,GDI1,HDGF,HMGB1,HNRNPD,ID1,IGF2BP1,IGSF9,ILF3,INPPL1,IRAK1,L1CAM,MAP4K4,NEK6,PSAT1,RBM39,RTN4,SRSF6,TCF12,TRRAP,TUBB3,USF2,XPO1,YAP1
simvastatin	chemical drug	Activated	2.774	0.0039	ANXA1,BCL2L1,CCND1,CD81,CD9,EPO,F2R,GSK3B,H1-2,IMPACT,MMP2,MYH10,NONO,NRIP1,OLR1,S100A6,SERPINE1,ST6GALNAC4
Lh	complex	Activated	2.463	4.75e-07	ACP3,ADGRG1,AMH,BECN1,CAMK2G,CSNK1A1,DAB2,EEF1B2,FGFR2,FKBP5,GBP1,GNAS,JUN,MAP4K4,MAPRE2,MMP19,MMP2,PDXK,PGRMC1,PSIP1,RGS12,RGS2,RPL13,RPL13A,RPL17,RPL21,RPS11,RPS9,SH3BP4,SMARCA4,STK17A,TCF4,TPM1,TPM2,TUBA1A,YBX3
PPARA	ligand-dependent nuclear receptor	Activated	2.374	0.00789	AQP3,ASS1,BCL2L1,CCND1,CCNE1,CDK2,CDK4,CYP2C9,ECH1,ECI1,ECI2,G6PD,H1-2,HILPDA,HSD17B4,IFITM3,IGFBP2,KYAT1,LAMB3,LSS,LY6D,MGLL,NTHL1,PCTP,PLIN2,RTN4,SAT1,SLC25A20,SLC27A1,STIM1,TJP1
decitabine	chemical drug	Activated	2.312	1.89e-07	ABCC4,BAIAP2,BIN1,BMP6,CCND1,CCR7,CD9,CDA,CDC73,CDH3,CDKN2D,CLU,COMT,CTBP2,EEF1B2,EEF1G,EFNA3,EIF2AK2,EIF4B,EPO,FGFR1,FN1,FRYL,GDI1,GPR37,HAND1,HDGF,HMGB1,HNRNPD,ID1,IFITM1,IGF2BP1,IGFBP2,IGSF9,ILF3,INPPL1,IRAK1,KLF11,L1CAM,LXN,MAGEA2/MAGEA2B,MAP4K4,MMP2,MYO9B,NEK6,PDLIM2,PSAT1,RBM39,RPL11,RPS27,RTN4,S100A10,SAT1,SERPINH1,SMARCA2,SRSF6,TCF12,TFF1,TJP2,TRRAP,TSC22D1,TUBB3,USF2,VAMP7,XPO1,YAP1
D-glucose	chemical - endogenous mammalian	Activated	2.281	0.000507	AARS1,AKR1B1,ALDOA,ANXA1,ASS1,ATF5,ATG7,BCL2L1,BCL2L12,BECN1,CCND1,CCNE1,CDK4,CLU,DDIT4,EPO,ERO1A,FAIM,FN1,G6PD,GPI,HMGB1,ID1,IL6ST,ITPR2,JUN,LCMT1,LCP1,LEP,MDH2,MMP2,NAMPT,PCK2,PPP2R2A,PYCR1,RGS2,SELENOP,SEMA6A,SERPINE1,SLC11A2,SLC16A4,SLC29A1,SLC3A2,SPHK2,SRSF2,SUCLA2,TPI1,TUBB3,WARS1
CST5	other	Activated	2.268	1.21e-05	CAMK2G,CEP170,COPS7A,CORO1A,DHX9,EBNA1BP2,EEF1B2,EEF1G,EMP3,HNRNPH1,IGSF9,JMJD1C,NCBP2,NDUFB1,NTHL1,PLS3,PPIC,PPP2R2A,PRDX1,RBM3,RBM47,REEP5,RSL1D1,SCAF11,SPOUT1,TRRAP,VDAC1,VDAC2
desmopressin	biologic drug	Activated	2.219	0.00166	AKR1B1,CAPG,EIF4B,GOLGB1,MYH10,PLS3,PPIA,PXN,TJP2,VDAC1,YWHAZ
ANXA2	other	Activated	2.194	0.0024	AKT1,ANG,JUN,MDM2,MMP2,S100A10
IRF2	transcription regulator	Activated	2.121	0.0089	ANG,CCND1,CDK2,CLIC1,EIF2AK2,ERAP1,GBP1,ID1,IL6ST,NAMPT,TAPBP,TPM1
MITF	transcription regulator	Activated	2.114	0.00118	ASAH1,CDK2,CEP55,DSN1,FANCA,FN1,GPRIN1,HMBS,IVNS1ABP,PIAS4,PMEL,POLE2,RAB7A,RMI1,SEMA6A,SERPINE1,SERPINF1,SH3BP4,SLC7A8,TDRD7,TMC6,YAP1
nitrofurantoin	chemical drug	Activated	2.034	0.00141	ASS1,BCL2L1,CAPN2,CCND1,CLU,HSD17B4,ID1,IFRD1,PRDX1,RPL13,RPL13A,RPS9,S100A10,SELENOP,TUBA1A,YWHAZ
ATF4	transcription regulator	Inhibited	-2.092	3.27e-05	AARS1,ABCG2,ARHGAP23,ATF5,DDIT4,ERO1A,FN1,FYN,HSP90B1,IGFBP2,JUN,NAPA,NUPR1,PCK2,PHGDH,PSAT1,PYCR1,SERPINF1,SLC3A2,SLC6A9,SLC7A5,WARS1
benzene	chemical toxicant	Inhibited	-2.121	0.00248	ATF5,BCL2L1,CSNK2A1,ECE1,MDM2,MFGE8,PLS3,RTN4
methylmercury	chemical toxicant	Inhibited	-2.121	0.00556	ATF5,BCL2L1,CSNK2A1,ECE1,MDM2,MFGE8,PLS3,RTN4
Aldose Reductase	group	Inhibited	-2.236	0.00137	BCL2L1,CCND1,CCNE1,CDK4,G6PD
SAFB2	other	Inhibited	-2.236	0.00259	EIF4B,JUN,L1CAM,PPP1R12A,UBE2B
trabectedin	chemical drug	Inhibited	-2.236	0.00708	CCND1,DHRS2,G6PD,PMEL,SAT1
trichloroethylene	chemical toxicant	Inhibited	-2.333	0.000568	ATF5,BCL2L1,CSNK2A1,ECE1,GSTO1,MDM2,MFGE8,PLS3,RTN4
napabucasin	chemical drug	Inhibited	-2.345	0.00118	BMI1,DDR1,FGFR2,GSK3B,ID1,ITGA6,MUC1,WEE1,YAP1
CCN5	growth factor	Inhibited	-2.813	0.00137	CCND1,FN1,JUN,LAMB3,MUC1,PROCR,SERPINE1,TFF1
UCP1	transporter	Inhibited	-3.055	4.76e-05	AARS1,ATF5,ATG7,G6PD,GPX4,GSTO1,LEP,MTHFD1L,NUPR1,PCK2,PHGDH,PHYHD1,PSAT1,PYCR1,SERPINE1,SLC3A2,SLC6A9,SLN,STAP2
