# Supplementary material for: Drug library screening identifies histone deacetylase inhibition as a novel therapeutic strategy for choriocarcinoma
Source: Cancer Med. 2022 Sep 15;12(4):4543–56. doi: 10.1002/cam4.5243 (PMC9972027; doi:10.1002/cam4.5243)
Supplement: Supplementary file 7 — Table S7 [file CAM4-12-4543-s007.xlsx]

## Sheet: JEG3 upstream
Supplementary Table S7. Upstream regulator anlysis for vorinostat treated JEG3 cells.
Upstream Regulator	Molecule Type	Predicted Activation State	Activation z-score	p-value of overlap	Target Molecules in Dataset
CST5	other	Activated	4.061	2.51e-18	AHNAK,AKAP12,ANK3,ANXA2,ANXA3,ANXA5,ANXA6,ATP2C2,BLOC1S1,C17orf49,CAMK2G,CAV1,CBY1,CDH1,CHD3,CNOT8,COPS7A,CORO1A,CREBBP,CTSB,DCP1A,DDT,DDX21,DDX54,DKC1,DNAJA3,DRAP1,EBNA1BP2,EEF1B2,EEF1D,EEF1G,EIF2B2,EMP3,ESRP1,EZR,FHL1,GAR1,GRSF1,GTPBP10,HNRNPA2B1,HNRNPC,HNRNPDL,HNRNPH1,HNRNPU,IGSF9,JMJD1C,MAP1S,MRM3,MYCBP2,MYL9,MYO10,NCBP2,NCL,NDUFB1,NIFK,NOP2,NR3C1,NUDT16L1,NUMA1,PABPN1,PCLAF,PLS3,PPP2R2A,PRDX…
trichostatin A	chemical drug	Activated	3.735	7.36e-22	ABCE1,ACTB,AGRN,AKAP12,AKT2,ALPG,ALPL,ALS2,AMOT,ANAPC2,ANP32A,ANXA6,ATP5ME,BAG1,BAX,BMP4,BRCA2,BRD2,CA12,CAD,CAP2,CAST,CCAR1,CCND1,CCR7,CD9,CDC123,CDC6,CDH1,CDK16,CDKN1A,CENPM,CGREF1,CHEK1,CLU,CNTNAP2,COL6A3,COLEC12,CPD,CREBBP,CSE1L,CSF3R,CUL1,CXADR,CYP19A1,DDT,DDX3X,DEK,DHRS2,DLX4,DNMT3B,DTYMK,DUSP16,EFNA3,EFNB1,EGFR,EIF2AK2,EIF4B,EIF4G1,ELF4,ELOVL6,EPC1,EZR,F2R,FASN,FBLN1,FGFR1,FN1,FNBP1,FOS,FO…
SP2509	chemical reagent	Activated	3.374	1.89e-15	ABCE1,AKT2,ALS2,AMOT,ANAPC2,ANP32A,BRD2,CAP2,CCAR1,CCND1,CD274,CDH1,CDK16,CENPF,CNTNAP2,CREBBP,CSE1L,CUL1,DDX3X,DEK,EFNA3,EFNB1,EGFR,EIF2AK2,EIF4B,EIF4G1,ELF4,ELOVL6,EZR,FGFR1,FN1,FRYL,GATA6,GDI1,GRB2,HDGF,HMGN5,HNRNPA2B1,HNRNPD,ID1,IGF2BP1,IGSF9,ILF3,INPPL1,IRAK1,KLK8,KPNB1,LGALS1,MAP1S,MAP4K4,MDM4,METRN,MOB2,MTA1,MYC,MYO1B,NCOR1,NEK6,NQO1,NSD1,PAK1,PCNA,PITPNA,RABL3,RAN,RAPGEF2,RBM39,RCHY1,ROBO…
decitabine	chemical drug	Activated	3.234	1.39e-12	ABCE1,AGRN,AKAP12,AKT2,ALS2,AMOT,ANAPC2,ANP32A,ANXA2,ARHGDIB,BAX,BMP4,BMP6,BRCA2,BRD2,CAB39L,CADM1,CAP2,CAV1,CCAR1,CCND1,CCNG2,CCR7,CD9,CDH1,CDH3,CDK16,CDKN1A,CDO1,CGREF1,CLU,CNTNAP2,COL6A3,COMT,COPA,CREBBP,CSE1L,CTNNBIP1,CUL1,CYP11A1,CYP19A1,DAPK1,DDX3X,DEK,DLX4,DNMT3B,EEF1B2,EEF1G,EFNA3,EFNB1,EGFR,EIF2AK2,EIF4B,EIF4G1,ELF4,ELOVL6,EZR,FBN2,FECH,FGFR1,FN1,FRYL,GATA6,GDI1,GLB1,GLRX,GRB2,GSN,HAND1,…
tazemetostat	chemical drug	Activated	3.076	5.05e-15	ABCE1,AKT2,ALS2,AMOT,ANAPC2,ANP32A,BRD2,CAP2,CCAR1,CCND1,CDH1,CDK16,CNTNAP2,CREBBP,CSE1L,CUL1,DDX3X,DEK,EFNA3,EFNB1,EGFR,EIF2AK2,EIF4B,EIF4G1,ELF4,ELOVL6,EZR,FGFR1,FN1,FRYL,GATA6,GDI1,GRB2,HDGF,HMGN5,HNRNPA2B1,HNRNPD,ID1,IGF2BP1,IGSF9,ILF3,INPPL1,IRAK1,KLK8,KPNB1,LGALS1,MAP1S,MAP4K4,MDM4,METRN,MOB2,MTA1,MYC,MYO1B,NCOR1,NEK6,NQO1,NSD1,PAK1,PCNA,PITPNA,RABL3,RAN,RAPGEF2,RBM39,RCHY1,ROBO1,SETD7,SGK1…
glutathione	chemical - endogenous mammalian	Activated	2.974	0.00221	ASS1,ATF3,BAX,BIRC5,CCND1,CD274,CDKN1A,DDIT3,EGFR,GPX3,MYC,PCNA,SERPINE1,SOD2,SP3,STAT3,VEGFA
PGR	ligand-dependent nuclear receptor	Activated	2.854	8.21e-10	ABCG2,ACSL1,ATP1B1,BUB1,CA12,CALD1,CCND1,CDC6,CDKN1A,COMT,CSRP1,CTBS,CTDSPL,CTSD,CYP19A1,CYRIA,DDX21,DPYSL2,DYNLL1,EFNA3,EGFR,ENC1,EPHA1,EZR,FAM89B,FN1,FOS,GBP1,GSTM3,HES1,HPCAL1,ID1,IER3,ITGA6,ITGB4,MAP2K3,MBOAT7,MFAP5,MYC,MYO10,NPC1,NQO2,NSUN5,OCEL1,P4HA2,PCNA,PFKP,PFN2,PGRMC1,PISD,PPARG,PTP4A1,RAP2C,RASGRP2,RHOC,RUNX1,S100P,SDC1,SELENOP,SGK1,SIK3,SLC31A2,SLC39A8,SLC9A1,SLC9A3R1,ST3GAL1,ST3GAL4…
bexarotene	chemical drug	Activated	2.787	0.00155	AKAP8L,AKT2,AMOTL2,ANAPC11,APOA2,ASNS,BMP6,BNIP2,CCND1,CFD,DDIT4,EGFR,EIF1,EPHA2,FABP7,GUK1,HERPUD1,ID1,LOXL2,LSM4,MAFF,MAP3K8,MLLT11,MPC2,NR2C2,NRP2,PER2,PNO1,PPARG,SELENOM,SIAH2,SLC27A1,SMAD5,SPARC,SRSF2,TPGS1,XBP1
ACOX1	enzyme	Activated	2.771	0.000234	ACADM,ACSL1,AIG1,ANXA2,CD63,CDKN1A,CTBS,DDIT3,EGFR,ETS2,FASN,GPX4,HSD3B1,KLF6,KRT8,LGALS3BP,LONP1,MFGE8,MGLL,NUPR1,PLIN2,PLSCR1,RBM3,RGS2,SGK1,SLC16A1,SLC37A4,SQSTM1,TP53,TRIB3,UGCG,XBP1
DDX5	enzyme	Activated	2.684	2.2e-05	ATP5ME,ATP5PF,BAX,CCND1,CDKN1A,COX7A2,COX7B,FOS,JUN,MYC,NDUFA2,NDUFA5,NDUFB1,NDUFB3,NDUFB6,S100A4,SDHAF3,TP53,UQCRB,UQCRQ
ASPSCR1-TFE3	fusion gene/product	Activated	2.665	4.57e-07	ADGRG1,APOL2,ASAH1,BHLHE41,CAST,CTSA,CTSD,CTTN,EPS15L1,EZR,GABARAPL1,GLB1,GNS,IFI30,LAMP1,MAFF,MREG,MYOF,P4HA2,PEPD,PXN,RAB7A,SCPEP1,SFXN3,SLC9A1,SOD2,TACC2,THEM6,UAP1L1,VAT1
TCF7L2	transcription regulator	Activated	2.631	2.63e-07	ACSL1,ADD1,ADGRG1,ALPP,APLP1,AQP3,ASPH,AXIN2,BAMBI,BIRC5,BMP4,CARHSP1,CCND1,CCNYL1,CCP110,CDKN1A,CPD,CSF3R,CSRP1,CTNNA1,DBNDD2,DEGS1,DHCR24,DHRS7,EFNB1,EGFR,ELOVL1,ENC1,ERBB3,FGFR2,FKBP1A,FN1,FOS,FTH1,GLI1,GLTP,GSN,ID1,ID2,IDH1,IGF2BP1,JAM3,JUN,KAT2B,LAMP1,MAN1A1,MAP4K4,MTMR2,MYC,NCOR2,NPC1,OSBPL1A,PAPSS1,PELI1,PI4KB,PIGA,POP4,PPARD,PPARG,PTPN11,RAB31,RCBTB1,RTKN,SC5D,SGK1,SQSTM1,SRPK1,STAT3,STX2…
medroxyprogesterone acetate	chemical drug	Activated	2.574	7.09e-08	ACTN4,AP1S1,ARPC1B,ARSA,ARSB,ASAH1,ASS1,BAX,BIRC5,BMP4,BRCA2,BTG2,BUB1,C9orf24,CAV1,CCND1,CCNE2,CCNG2,CDC6,CDK2,CDKN1A,CENPF,CLSTN1,CSF3R,CTNNA1,CTSB,CTSL,CYSTM1,DDB2,DEPDC1,DIAPH3,DNMT3B,EZR,F2R,FASN,FGFR1,FLNB,FN1,FUT8,FYN,GLB1,GLI1,GM2A,GNS,GPX3,GSN,HES6,ID1,ID2,IGF2,IQGAP3,ITGA6,JUN,JUNB,LAMA1,LAMB3,LGMN,LIPA,LMNA,MDM2,MYC,MYH10,NPC1,P4HA2,PAK1,PCNA,PKMYT1,PPARG,PPP1CB,PPP2R1B,PTCH1,PXN,RAPGE…
BCR-ABL1	fusion gene/product	Activated	2.562	0.000578	BIRC5,CAV1,CCND1,CDKN2C,CSF3R,FYN,ID1,IFNAR1,ITGA2B,LDHA,MXD3,MYC,PCBP2,PDP2,PFKP,PKM,SIRT1,SLC2A1,SLC2A3,SOCS1,SOCS2,TNFSF10
8-bromo-cAMP	chemical reagent	Activated	2.559	9.24e-10	ACSL4,ACTN4,ALPG,AP1S1,ARG2,ARPC1B,ARSA,ARSB,ASAH1,ASS1,BAX,BIRC5,BMP4,BRCA2,BUB1,CAV1,CCND1,CCNE2,CCNG2,CDC6,CDK2,CDKN1A,CGB3 (includes others),CLSTN1,CLU,CSF3R,CTNNA1,CTSB,CTSD,CTSL,CYP11A1,CYP19A1,DDB2,DIAPH3,DICER1,EGFR,ERVW-1,EZR,F2R,FAM89B,FGFR1,FLNB,FN1,FOS,FUT8,FYN,GATA6,GJA1,GLB1,GLI1,GM2A,GNS,GPX3,GSN,ID1,ID2,IGF2,IQGAP3,ITGA6,ITPR2,JUN,KRT8,LAMA1,LAMB3,LGMN,LIPA,MDM2,MSX1,MYC,MYH10,NFY…
isobutylmethylxanthine	chemical toxicant	Activated	2.553	0.000574	ACSL1,ACSL4,ACVR2A,BSCL2,CAV1,CCND1,CCNE1,CCNE2,CDK2,CDKN1A,CYP11A1,EGFR,ELOVL6,ENC1,FAM89B,FN1,FOS,GRIP1,IDH1,JUN,JUNB,LDHA,MAPK1,MITF,MYC,NCOA2,PCNA,PDE4D,PLIN2,PPARD,PPARG,RAB7A,SDHA,SERPINE1,SGK1,SOD2,SREBF1,STAT1,TIMP2,TYRO3,UQCRC2,UQCRQ
beta-estradiol	chemical - endogenous mammalian	Activated	2.493	9.05e-22	A4GALT,AARS1,ABCG2,ACADM,ACKR2,ACSL1,ACSM3,ACTB,ACTL6A,ACTN4,ACVR2A,ADK,AFF4,AGRN,AKAP12,AKT1S1,ALDOA,ALPG,ALPP,AMOTL1,AMOTL2,ANK3,ANXA2,ANXA3,AP1S1,ARPC1B,ARPC4,ARRB2,ARSA,ARSB,ASAH1,ASS1,ATF3,ATF5,ATP1B1,ATP2B1,ATP5ME,ATRX,BAG1,BAMBI,BAX,BAZ1A,BCAS1,BIRC5,BMP4,BNIP2,BRCA2,BSG,BTG2,BUB1,C9orf24,CA12,CA2,CAD,CALM1 (includes others),CALML4,CALR,CAP2,CASP4,CAST,CAV1,CCND1,CCNE1,CCNE2,CCNG2,CD274,CD…
TFRC	transporter	Activated	2.445	0.000153	ADGRG1,ANXA2,ATF3,ATF5,CDKN1A,DDIT3,DDIT4,FOS,FTH1,GPX3,HERPUD1,ID2,JUN,LDHA,PPARG,PPP1R15A,SLC11A2,SLC2A1,TNFRSF12A,TNFSF10,TP53,UBE2E1,XBP1
SOX4	transcription regulator	Activated	2.416	0.0072	ADGRE5,AIF1L,AMOTL1,BAX,BEX3,BIRC5,CD74,CSNK1E,CTNNA1,DBNDD2,DDAH2,DICER1,ENPEP,FHL1,FN1,FOS,GRB7,IFI30,IGF2,IGKC,KANK1,KLK8,MAGED1,MGST2,PLXNA1,PLXND1,PTK2,SNN,SNX10,SORT1,STAG3,TAX1BP3,TCF3,TIAM1,TLE5,TUBA1A
metribolone	chemical reagent	Activated	2.39	9.24e-11	ACADSB,ACTN1,ACTN2,AKAP12,ALDOA,ALDOC,ATP1B1,ATP5ME,ATP5MF,ATP5PF,ATP6V0B,ATP6V0E2,ATP6V1C1,BAX,BPGM,BUB1,CCDC58,CCND1,CDC6,CDKN1A,CHEK1,CHPF,CLU,COX7A2,COX7B,DAZAP2,DHCR24,ECH1,EIF5,ELOVL5,ENO1,ERRFI1,EZR,FASN,FGFRL1,FOS,GPI,GRIP1,HES6,HMGCR,HMGCS1,HNRNPDL,HSD17B10,HSD17B4,HSPH1,IDH2,ITGA6,ITGB4,JPT1,KAT5,LDHA,MDH2,MFN2,MGLL,MGST3,MPC2,MRPL15,MRPL34,MRPS22,MRPS30,MYC,NCAPD3,NCOA2,NCOR1,NDUFA2,ND…
genistein	chemical drug	Activated	2.332	1.81e-07	ADK,ALDH5A1,ALPP,AP3S2,APEH,ARSA,ASAH1,ATP6V0B,ATP6V1C1,ATP6V1H,BAX,BIRC5,CCND1,CD164,CD74,CDKN1A,CFD,CHPF,CITED2,CLN3,CLN5,CLU,CTSA,CTSB,CTSD,CTSF,CTSL,CYP19A1,EXTL2,FOLR1,FOS,FUCA1,FXYD5,GABARAP,GBA,GLB1,GLCE,GLI1,GLMP,GM2A,GNS,GRK6,HEXB,HMGCR,ID1,ID2,JUN,JUNB,LAMP1,LAPTM4B,LGMN,LIPA,MCOLN1,MYC,NCOR1,NEU1,NFKB1,NME7,NPC1,NPPB,NR3C1,OSBPL3,PCNA,PFKFB4,PLA2G15,PLTP,PPARG,PSAP,RPN2,SCARB2,SCPEP1,S…
ESR1	ligand-dependent nuclear receptor	Activated	2.294	9.48e-25	ABCG2,ABI2,ACSL1,ACVR1B,AFMID,AHNAK,AKT1S1,AKT2,ANAPC2,ANK3,ANO10,ANP32A,ANXA3,AP1G2,AP1S1,AP1S3,AP2B1,AP2S1,AQP3,ARFGAP1,ARHGEF7,ARL4D,ARNTL,ASS1,ATF3,ATF5,ATG13,ATOX1,ATP1B1,ATP2B1,ATP6V1H,AXIN2,BAG1,BAX,BIRC5,BMP4,BRCA2,BUB1,CA12,CA2,CALD1,CALML4,CAMK1,CAP2,CAV1,CCAR1,CCND1,CCNE1,CCNG2,CCP110,CCPG1,CD3EAP,CD55,CD74,CDH1,CDK2,CDK4,CDK5,CDK5RAP2,CDKN1A,CDKN3,CENPA,CENPF,CENPM,CFL2,CGN,CHEK1,CLCN…
mono-(2-ethylhexyl)phthalate	chemical toxicant	Activated	2.283	4.88e-05	ACADM,ACADSB,ACSL1,ACSL4,ALDOC,BAX,BSCL2,CAMSAP1,CCNE1,CDK4,COX7A2,DDIT4,DGAT1,ENO1,FASN,FOS,G6PD,GPI,HADHA,JUNB,MDH2,NDUFA2,NFKB1,OLR1,PDHB,PLIN2,PPARD,PPARG,PTPRU,SC5D,SDHA,TALDO1,TCF7L2,TIMP2,TPI1,UQCRC2,WDR43
promegestone	chemical drug	Activated	2.276	0.000219	AMOT,BTG2,CCND1,CCNE1,CDKN1A,CTSD,CYP19A1,EGFR,ENO2,ERBB3,FAM89B,IER3,LGALS3BP,MT2A,MYC,NAGA,RGS2,SAA1,SGK1,STAT1,STAT3,TIMP2,TK1
INSR	kinase	Activated	2.275	9.85e-07	ACADM,ACOT13,ACSL1,ACSL4,ACTN4,ALAD,ALPP,APOA2,ARFGAP2,ATF3,ATP1A1,ATP1B1,ATP2B1,ATP5MF,ATP5PF,BAG1,BIRC5,CCND1,CCNG2,CDC6,CDKN1A,CDKN2C,CFL1,CKMT1A/CKMT1B,COL6A3,CORO1A,CTSB,DEK,DGAT1,ECI1,FASN,FBLN1,FHL1,FOS,FTO,GATA6,GMCL1,GRB7,HADHA,HADHB,HELLS,HMGCR,HMGCS1,HSD17B10,HSD17B4,HSPD1,IDH1,IER3,IGF2,JUNB,LARS1,LCP1,LGALS1,MDH2,MDM2,MFN2,MSMO1,MYBL2,MYC,NDUFA3,NFKB2,OLR1,PDHB,PECR,PFDN6,PHLDA2,PPAR…
PELP1	other	Activated	2.219	9.02e-06	ASNS,CCND1,CDC42EP5,CDK2,CLIC3,CPNE1,CXXC5,CYP19A1,DAB2,EGFR,FBN2,FOS,FUCA1,FYN,GCA,GLMP,KAT2B,KCNE4,LCP1,MRAS,MTA3,MYC,NCOR2,P3H2,PPARG,RAB5IF,SAA1,SLPI,SRC,SYT7,TAGLN,TCF7L2
TFEB	transcription regulator	Activated	2.215	1.28e-08	ARSA,ARSB,ATP6V0B,ATP6V1C1,ATP6V1H,CDH1,CTSA,CTSB,CTSD,CTSF,GBA,GNS,LAMP1,MCOLN1,NEU1,NRBF2,PPARG,PSAP,SCPEP1,SQSTM1,VEGFA,VPS26A
HOXA-AS2	other	Activated	2.208	0.00527	CDKN1A,DDIT3,EGFR,KLF2,TNFSF10
NEDD4	enzyme	Activated	2.2	0.0096	CDKN1A,ERBB3,ERRFI1,FN1,MDM2,TP53
L-serine	chemical - endogenous mammalian	Activated	2.183	0.000663	CCND1,CCNE1,CDKN1A,PCK2,PCNA,TP53
EPCAM	other	Activated	2.141	0.00011	ATF3,CCND1,CCNE2,CDH1,CDKN1A,FABP5,FOS,ID1,JUN,MYC,TP53
RUVBL1	transcription regulator	Activated	2.137	0.00512	ADAM15,AXIN2,CARS1,EMC9,ERGIC1,FAM53C,METTL23,MNX1,NUDCD2,PCNA,PSMB7,SPACA9
LDB1	transcription regulator	Activated	2.13	1.79e-05	ACTB,ACVR1B,ARID3A,AXIN2,CASP4,CDH5,CDKN1A,CDKN2C,CERS4,COMT,CPSF7,CSF2RA,DDX3X,DUSP22,EGLN3,ENO2,ENTPD6,F2R,FBLN1,FNDC3B,FTH1,FZD6,GDF11,GJA1,GSDME,GSN,IRAK1,ITGAE,ITM2C,LGALS1,LHFPL2,MAP3K8,MDK,MFGE8,MGLL,MGST2,MITF,MYH10,PATZ1,PISD,PLSCR1,PTPRJ,PURA,RAPGEF2,RERE,RNPEP,SCARB2,SFRP1,SLC16A1,SLC40A1,SLC7A8,SOD2,SQSTM1,STAT3,TCF12,TOR3A,ZFHX3,ZMIZ1
CSNK2A1	kinase	Activated	2.121	0.00112	CCND1,CDH1,FN1,ITGB4,JUP,KLF2,TP53,TP63
STAT4	transcription regulator	Activated	2.099	1.97e-05	AHNAK,AKAP8L,ALDOC,ASPH,ATG12,BSG,CDK2,DDAH2,ENO2,ENTPD4,ERRFI1,FSCN1,FYB1,GJA1,H3-3A/H3-3B,HES6,HEXB,IER3,IRF1,ITIH5,LAMTOR3,LPIN1,MAGED1,MAP3K8,MBOAT2,MLLT3,MTHFS,MYC,NXN,P4HA2,PFN2,PPP1R13L,RCN3,RNF130,RNF138,S100A4,SERPINB1,SERPINE1,SLC2A3,SRPK1,STAT1,SUN1,SUPT3H,TAF15,TSPAN5,UNC13D,VDAC1,VEGFA
PPARA	ligand-dependent nuclear receptor	Activated	2.088	0.00211	ACADM,ACAT1,ACSL1,ADAM10,ANXA2,APOA2,AQP3,ASNS,ASS1,BAX,CCND1,CCNE1,CD63,CDK2,CDK4,CDKN1A,CDKN2C,CHKA,CTSL,DBI,DYNLL1,ECH1,ECI1,ECI2,ELOVL5,ELOVL6,ETHE1,FABP5,FADS2,FASN,FOS,G6PD,GSTM3,HACL1,HADHA,HADHB,HMGCR,HMGCS1,HMGN1,HSD17B10,HSD17B4,HSD3B1,IFITM3,KHK,KRT8,KYAT1,LAMB3,MGLL,MGST1,MGST3,MMD,MSMO1,MYC,NFKB1,NPPB,PCNA,PCTP,PLIN2,PLTP,PPARD,PPARG,SAA1,SAR1A,SC5D,SCP2,SLC27A1,SOCS2,SORD,SQLE,SREBF…
dexamethasone	chemical drug	Activated	2.056	1.57e-10	A4GALT,ACADM,ACAT1,ACSL1,ACSL4,ACTB,ACVR2A,ADAM10,ADAM15,ADGRG3,AKAP12,ALPL,AMIGO2,ANXA3,APOA2,APOL6,ARG2,ARL4C,ARMC8,ARRB2,ASCL2,ASNS,ASPH,ATF3,ATF7IP2,ATG4B,ATN1,ATP11B,ATP13A3,ATP1A1,ATP1B1,ATP2B1,ATP2B4,ATP6V1C1,AXIN2,BAG1,BAX,BEX3,BHLHE41,BIRC5,BLVRB,BRCA2,BSCL2,BSG,BTG2,C1orf122,CA2,CALR,CAPN1,CARS1,CAST,CAV1,CCND1,CCNE1,CCNE2,CCNG2,CD274,CD46,CD55,CD74,CDC25A,CDC6,CDH1,CDK2,CDK4,CDK5,CDKN1…
WAC	other	Activated	2	0.00223	ALPL,G6PD,PPARG,RAD1
GADD45GIP1	other	Activated	2	0.00857	DDIT3,DNAJA3,HSPD1,LONP1
FUS	transcription regulator	Inhibited	-2	2.25e-08	ATF3,ATF5,CALM1 (includes others),CCND1,CNOT1,FLNA,HSPD1,JPT1,LONP1,NCL,NFKB2,RPS19,RPS3,TBL2
silicon phthalocyanine	chemical drug	Inhibited	-2	0.000817	CCND1,CCNE1,CDK2,CDKN1A
KDM3B	enzyme	Inhibited	-2	0.00138	ARG2,AXIN2,CKAP2,COLEC12,CORO1C,DAPK1,DEPDC1,FADS2,FKBP1A,FN1,GALNT2,KALRN,MLLT3,PALLD,STMN1,TSPAN7,TXNDC16,ZSCAN18
SLC27A2	transporter	Inhibited	-2.008	0.00843	ACADM,ACSL1,ECI1,ECI2,ELOVL5,FITM2,HADHA,HADHB,PEX16,PLIN2,SLC27A1
POU5F1	transcription regulator	Inhibited	-2.014	0.00509	ACVR2A,ALDOC,AXIN1,BAG1,BAX,BIRC5,BMP4,BNIP2,CCND1,CD274,CD63,CDH1,CDKN1A,CNFN,CTSA,CTSB,CTSD,DAPK1,DFFA,DLX4,DNMT3B,ECSIT,ENO1,EPHA2,FUCA1,FUT4,GATA6,GLB1,GM2A,GPI,GRHL3,HAND1,HEXB,IGF2BP1,KLF2,LAMP1,LDHA,MSX1,MYBL2,MYC,PCSK6,PEG3,PFKL,PFKM,PFKP,PHB,PSAP,RCAN1,SALL4,SIRT1,SMPD1,SRC,STIM1,TASOR,TEAD4,TFAP4,TNFSF10,TP53,TXNRD1,VEGFA,WLS,ZFHX3,ZIC2
GnRH-A	chemical reagent	Inhibited	-2.018	4.4e-05	AGPAT1,ANXA5,ATF3,BTG2,CDKN1A,CGB3 (includes others),FOS,FXYD5,JUN,JUNB,KIFC1,KLF6,MAZ,PPIE,PPP1R15A,PTGDS,RGS2,SERPINE1,SNN,SPPL2B,TRPM7
HDAC6	transcription regulator	Inhibited	-2.039	0.00616	BAX,BIRC5,CDH1,GDF6,JUN,JUNB,MYC,NR3C1,SERPINE1,SRSF2,TAGLN,TPH2
MAT1A	enzyme	Inhibited	-2.039	0.00743	ATP1B1,BAX,GAMT,LTA4H,PCNA,PHB,SAA1
benzene	chemical toxicant	Inhibited	-2.052	0.000687	ATF5,CD63,CDKN1A,CITED2,CSNK2A1,DHCR24,ECE1,ID2,MAPKAPK2,MDM2,MFGE8,NFKB1,PLS3,SLC16A1,SLC9A3R1,SPARC
EGLN	group	Inhibited	-2.084	0.000191	A1BG,ALDOC,ANKRD9,BRWD3,CAVIN1,CCDC58,CNFN,DMKN,EFNA3,EGLN3,FOSL2,FYN,GPI,GREM2,KLF2,LDHA,MAP3K8,MPI,PDGFRL,PFKL,PFKP,PPME1,RAB11FIP5,RAB20,RTL8C,SAA1,SAP30,SERPINE1,SLC27A1,TMEM107,TPI1,VEGFA,VKORC1,WDR54,ZNF292
EIF2AK2	kinase	Inhibited	-2.167	4.57e-07	AKT2,ATF3,BAX,BIRC5,CCND1,CDKN1A,DDIT3,EIF2AK2,FOS,H2BC5,IFI6,IFITM1,IRF1,JUN,LGALS3BP,MYC,NFKB2,NMI,PARP12,PLSCR1,PPP1R15A,PSMB10,SAMHD1,SOD2,STAT1,TP53,TUBA1A,UBE2L6,XIAP,ZNF292
nocodazole	chemical reagent	Inhibited	-2.195	0.000219	CAV1,CCND1,CDK4,CDK7,CDKN1A,CDKN3,CSNK1D,FLNA,FOS,FYN,KHDRBS1,KSR1,MAP3K8,MAP4K2,MAPK1,MDM2,PRKCZ,PTK2,PTPN1,PTPN11,SRC,TP53,UHRF1
HEXIM1	transcription regulator	Inhibited	-2.213	0.00566	CCND1,CDKN1A,HNRNPH1,LOXL2,PTBP1,SLC2A1,SRSF6,TP53
PTCSC3	other	Inhibited	-2.219	0.00527	AXIN1,CCND1,MYC,S100A4,STAT3
TAS1R3	G-protein coupled receptor	Inhibited	-2.219	0.00527	DDIT4,PPARG,SLC16A1,SLC3A2,TSC2
LINC01234	other	Inhibited	-2.229	0.00317	BTG2,CBFB,NUPR1,SHMT2,VAV3
CNB-001	chemical reagent	Inhibited	-2.236	0.00527	ASNS,ATF3,DDIT3,HERPUD1,PPP1R15A
clioquinol	chemical drug	Inhibited	-2.236	0.00527	CCND1,CDKN1A,FOS,JUN,TP53
gemcitabine	chemical drug	Inhibited	-2.238	0.00304	AQP3,BIRC5,CCND1,CD274,CDC25A,CDKN1A,DCK,FASN,GLB1,MDK,MYC,PKM,RAD51,SLC28A3,TP53,VEGFA,XIAP
CPT1B	enzyme	Inhibited	-2.24	2.37e-05	ACADM,ACSL1,AKT2,ATP5ME,ATP6V1H,CA2,COX7B,DBI,EGLN3,EXOC7,FASN,FLOT1,GRB2,HADHA,MAPK1,MAPK9,MGLL,NDUFA2,NDUFA3,NDUFA5,NDUFB3,NDUFB6,PANK1,PCK2,PHKB,PIK3R3,PPP1CB,PPP1R3D,PRKACA,PRKAR1A,PRKAR1B,PRKCZ,PTPN1,RPS6,SCP2,SDHA,SHC1,SLC27A1,SOCS1,SOCS2,SREBF1,TRIP10,TSC2,UQCRB,UQCRC2,UQCRQ
H1-2	other	Inhibited	-2.262	0.000175	ACTB,AXIN2,CCND1,DDIT3,IER3,MDM2,MYC,PHLDA2
thapsigargin	chemical toxicant	Inhibited	-2.286	1.23e-05	ABCG2,ACADM,ADIPOR1,ASNS,ATF3,ATF5,BAX,CALR,CAV1,CCND1,CCNG2,CDKN1A,CLU,DDIT3,DDIT4,DDX3X,DERL2,EIF1,EIF2A,ERRFI1,FN1,FOS,HERPUD1,HMGCR,IFNAR1,JUN,KPNA1,LAMP3,LONP1,LPIN1,MYC,OLR1,PCK2,PCNA,PPP1R15A,PRNP,RCAN1,SGK1,SREBF1,SRI,TNFSF10,TP53,UFC1,VEGFA,WBP1,XBP1,XIAP
gentamicin	chemical drug	Inhibited	-2.326	3.95e-13	ACADM,ACADSB,ACSM3,ALAD,ALPL,ARHGAP5,ATF3,BAX,BMP4,BMP6,BTG2,CALR,CBS/CBSL,CCND1,CCNL1,CD63,CD9,CDO1,CHKA,CITED2,CLU,CPSF2,CRYL1,CTSB,CTSD,DDIT3,DDX50,EIF2B2,EIF3B,EPB41L2,EPHX2,EPS15L1,FOS,FTH1,FXYD5,GFER,GUK1,H3-3A/H3-3B,H4C8,HACL1,HNRNPU,HSD17B4,IDH1,IFRD1,IRF1,JUN,JUNB,KHDRBS3,KLF6,LGALS1,LITAF,MCOLN1,MDM2,MPST,MYC,MYO1B,NCL,NPM1,NRIP1,PAFAH1B1,PDIA4,PLIN2,PLLP,PNN,PRPS1,PTBP1,PTGDS,PTP4A1,PT…
EIF2AK3	kinase	Inhibited	-2.367	1.63e-09	AARS1,ABCF2,ANG,ARF4,ARFGAP1,ARNTL,ASNS,ATF3,ATF5,BTG2,CARS1,CCND1,CLCN3,DDIT3,DERL1,ELP3,ETS2,GORASP2,HERPUD1,IARS1,JUN,LARS1,LONP1,MAP1LC3B,MYC,NAPA,NFKB2,NUPR1,PCK2,PPP1R15A,SHMT2,SIAH2,SLC35B1,SNW1,SQSTM1,SYS1,TARS1,TBCE,TP53,TRIB3,VEGFA,WARS1,XBP1,XIAP
NUPR1	transcription regulator	Inhibited	-2.372	4.75e-10	ADGRG1,AGRN,AKAP12,ALDH5A1,ALDOC,ANK3,ANP32A,ANP32E,ARHGAP11A,ASIC1,ATF3,BUB1,C19orf33,CCDC77,CCDC9,CD63,CDCA2,CDK2,CDK4,CHD4,CHTF8,CITED2,CNPY4,CXADR,CYSTM1,DDIT3,DHCR24,DIDO1,DNMT3B,DPYSL5,ENO2,ERMP1,EXTL2,FAM162A,FCF1,FUCA1,GBP2,GPSM2,GSTA4,HNRNPA2B1,JADE2,JOSD1,KAT5,KIFC1,KLF6,LBR,LHFPL2,MGLL,MMD,MRS2,MSANTD3,MTFR2,MTRES1,MYC,MYH10,NEK9,NRBF2,NRSN2,NUPR1,OSGEPL1,P3H1,P4HA2,PCTP,PFKFB4,PPFIBP2…
FOXO1	transcription regulator	Inhibited	-2.385	0.000562	ADIPOR1,ANXA3,ATG12,ATG14,ATP5PF,ATP6V0B,BAX,BIRC5,CA2,CAV1,CCND1,CCNG2,CCR7,CDH5,CDKN1A,CDKN2C,CENPF,CERS4,CERS5,CITED2,DAPK1,DDIT4,DEPDC1,ELOVL5,ELOVL6,ENPEP,FABP5,FASN,FLNB,FN1,FOLR1,FOS,FYN,GABARAPL1,GPI,GPX3,HMGCR,HSPD1,IER3,IKZF5,JUN,JUNB,KLF2,LEMD3,MAP1LC3B,MFN1,MRPL34,MRPS2,MRPS22,MRPS30,MYC,NPC1,NRP2,PAK1,PCK2,PDHB,PLSCR1,PPARG,PPP1R15A,RAB7A,RIPOR2,SEMA6D,SERPINB1,SERPINE1,SGK1,SIRT1,SL…
cercosporin	chemical - endogenous non-mammalian	Inhibited	-2.434	0.000334	AXIN2,BIRC5,CCND1,CDC25A,FN1,MYC
salirasib	chemical drug	Inhibited	-2.439	0.000924	ALDOC,ATF3,CITED2,ENO2,LDHA,LGALS1,NCL,PFKFB4,PKM,SERPINE1,SLC2A1,TJP1,TJP2,TPI1,VEGFA
bardoxolone	chemical drug	Inhibited	-2.533	1.88e-06	CCND1,CDKN1A,DDIT3,FTH1,GSR,GSTA4,HERPUD1,MDH2,NQO1,NQO2,PCNA,RGPD4 (includes others),SQSTM1,TXNRD1,UBE2H
BRCA1	transcription regulator	Inhibited	-2.583	1.05e-06	ACTB,ANXA8/ANXA8L1,ASCL2,BAX,BIRC5,BRCA2,CCND1,CCNE1,CDH3,CDKN1A,CTSD,CTSF,CYP19A1,DDB2,DDIT3,DDIT4,EGFR,EZR,FXYD3,H3-3A/H3-3B,HNRNPD,IFI6,IFITM1,IFNAR1,LPIN1,MDM2,MLH1,MYC,NQO1,NR3C1,PCBP2,PCNA,PLSCR1,PLTP,POLR3E,RAD51,ROBO1,SFPQ,SIRT1,STAT1,TNFAIP2,TP53,TP63,VEGFA
MYCL	transcription regulator	Inhibited	-2.694	2.9e-05	ARPP19,CAD,CARS1,CCNK,CDK4,CDK7,COX7B,DDX3X,DOCK7,FARSA,HSPD1,LARS1,PARD6B,PUS1,RPL10A,RPL13,RPL17,RPL19,SNRPD1,TARS1,THOC2,UCK2,WDR74,WTAP
25-hydroxycholesterol	chemical reagent	Inhibited	-2.761	0.000231	ACSL1,ASNS,ATF3,DDIT3,ERVW-1,FASN,FOS,FOSL2,GPX3,HMGCR,HMGCS1,JUN,JUNB,MAFF,MYC,PIK3R3,PTCH1,SREBF1,TRIB3
OSM	cytokine	Inhibited	-2.768	7.19e-09	ACKR2,ADH5,ANXA2,ANXA3,ARL4C,ASAH1,ASNS,ATF3,ATP13A3,ATP2B4,BAMBI,BLMH,BRD8,CADM4,CASP4,CCND1,CCNG2,CDH1,CDH3,CDKN1A,CGB3 (includes others) ,CIZ1,CLIP1,CLPX,COX7B,CRLF1,CTSL,CXADR,CYP19A1,DAPK1,DCTN1,DDX27,DEGS1,DHCR24,DHRS7,DNM1L,EMP3,EPHA1,ERBB3,ETS2,EXOSC10,FASN,FN1,FOS,GART,GBP1,GBP2,GCA,GNS,ID1,ID2,IER3,IRAK1,IRF1,JMJD1C,JUN,JUNB,LITAF,LSM4,LY6G6C,MAGED2,MAPK14,MGLL,MLLT11,MPDU1,MT2A,MYC,MYC…
grape seed extract	chemical drug	Inhibited	-2.775	0.000626	CCND1,CCNE1,CDK2,CDKN1A,CYP19A1,ENO1,ENO2,HSPD1,MYC,NR3C1,PCNA
tetrachlorodibenzodioxin	chemical toxicant	Inhibited	-2.966	0.000249	AARS1,ABCG2,ACTL6A,ACTN1,AKR1A1,APH1B,AQP3,ASNS,ATP2B1,AVEN,BAX,BMP4,CAP2,CCND1,CCNE1,CCNE2,CD9,CDH1,CDK2,CDKN1A,COMT,CTSD,CYP11A1,CYP19A1,CYP2S1,DDX56,DOCK7,EGFR,EMP3,ENC1,ENPEP,EPS15L1,ERBB3,ETS2,FOS,FXYD4,GLRX,GPI,HDAC6,HDAC7,HES1,IDH1,IGF2,IRF1,JUN,KHDRBS1,KLF2,MED16,MKLN1,MYC,MYO10,NQO1,NR3C1,OCIAD1,PCLAF,PCNA,PJA1,S100A4,SAA1,SCAP,SDC1,SERPINE1,SERPINH1,SH3BGRL2,SLC23A2,SLC2A1,SLC2A3,SLC40A…
clopidogrel	chemical drug	Inhibited	-3.171	0.00304	AGRN,ASNS,ATF3,BMF,DDIT3,EGFR,HERPUD1,IFRD1,INAVA,MYC,NUPR1,PCK2,PPP1R15A,SLC3A2,TRIB3,VEGFA,XBP1
tosedostat	chemical drug	Inhibited	-3.503	2.98e-08	ASNS,ASS1,ATF3,ATF5,CARS1,CBS/CBSL,CCNG2,CDKN1A,DDIT3,DDIT4,FYN,PPP1R15A,SDC1,TRIB3,VEGFA,WARS1
